# Supplementary material for: Regulatory elements of Caenorhabditis elegans ribosomal protein genes
Source: BMC Genomics. 2012 Aug 28;13:433. doi: 10.1186/1471-2164-13-433 (PMC3575287; doi:10.1186/1471-2164-13-433)
Supplement: Additional file 1 — Motif scan results. The complete list of all scanned locations of motifs 12–0, 12–5, 12–11, 12–18, TGAATA, and TTTAGG. [file 1471-2164-13-433-S1.xlsx]

## Sheet: Additional file 1
Regulatory Elements of Caenorhabditis elegans Ribosomal Protein Genes: Additional file 1
The complete list of all scanned locations of motifs 12-0, 12-5, 12-11, 12-18, TGAATA, and TTTAGG, WS220 coordinates.
Motif	Chromosome	Start	End	Strand	Sequence	Associated Transcript	Locus ID
12-0	CHROMOSOME_V	14156224	14156237	-1	TCGTGGTGAGACCC	AH10.2
12-0	CHROMOSOME_V	14156284	14156297	-1	TCGTGGTGAGACCC	AH10.2
12-0	CHROMOSOME_V	14156269	14156282	-1	TCGTGGTGAGACCC	AH10.2
12-0	CHROMOSOME_V	14156239	14156252	-1	TCGTGGTGAGACCC	AH10.2
12-0	CHROMOSOME_V	14156209	14156222	-1	TCGTGGTGAGACCC	AH10.2
12-0	CHROMOSOME_V	14156194	14156207	-1	TCGTGGTGAGACCC	AH10.2
12-0	CHROMOSOME_IV	12154418	12154431	-1	TCGCTGTGAGACCC	B0001.7
12-0	CHROMOSOME_I	4647258	4647271	-1	TCGCGGCGAGACCC	B0041.4	rpl-4
12-0	CHROMOSOME_I	4647258	4647271	-1	TCGCGGCGAGACCC	B0041.8
12-0	CHROMOSOME_II	2046856	2046869	1	TCGCTGCGAGACCA	B0047.4	math-1
12-0	CHROMOSOME_II	2046831	2046844	1	GCGCGGTGAGACCC	B0047.4	math-1
12-0	CHROMOSOME_V	5273912	5273925	1	TCGCTGCGAGATAT	B0238.10
12-0	CHROMOSOME_V	11730524	11730537	1	GCGCGCCGAGACCC	B0240.1	rhr-2
12-0	CHROMOSOME_V	11730346	11730359	-1	GCGCGGCGAGACCC	B0240.1	rhr-2
12-0	CHROMOSOME_V	20479289	20479302	1	TCGTGGCGAGACCC	B0250.1	rpl-2
12-0	CHROMOSOME_V	20479289	20479302	1	TCGTGGCGAGACCC	B0250.2	calf-1
12-0	CHROMOSOME_III	4782146	4782159	1	TCGCGGCGAGATCT	B0393.6
12-0	CHROMOSOME_III	4752638	4752651	-1	TCGCGGCGAGACCC	B0393.8
12-0	CHROMOSOME_III	793770	793783	-1	TCGCGGCGAGACCC	B0412.4	rps-29
12-0	CHROMOSOME_I	10642791	10642804	-1	TCGTTGCGGGACCC	B0511.10	eif-3.E
12-0	CHROMOSOME_I	10650467	10650480	-1	TCGTGGCGAGACCC	B0511.2
12-0	CHROMOSOME_IV	13881925	13881938	-1	TCGTGGCGAGACCC	B0513.3a	rpl-29
12-0	CHROMOSOME_IV	13881925	13881938	-1	TCGTGGCGAGACCC	B0513.3b	rpl-29
12-0	CHROMOSOME_V	441554	441567	-1	TCGCTGCGAGACCA	B0554.7
12-0	CHROMOSOME_IV	13107383	13107396	-1	TCGTGGTGAGACCC	B0564.2
12-0	CHROMOSOME_IV	13107521	13107534	1	TCGCGGCGAGACCC	B0564.2
12-0	CHROMOSOME_V	2487995	2488008	-1	TCGCTGCGAGATAT	C01B4.9
12-0	CHROMOSOME_IV	9096685	9096698	-1	TCGCTGTGAGACAC	C01F6.1	cpna-3
12-0	CHROMOSOME_IV	9096685	9096698	-1	TCGCTGTGAGACAC	C01F6.9
12-0	CHROMOSOME_II	9273084	9273097	-1	GCGTGGCGAGACCC	C01G6.4
12-0	CHROMOSOME_II	9291490	9291503	1	TCGTTCCGAGACCA	C01G6.7	acs-7
12-0	CHROMOSOME_II	388764	388777	-1	TCGTGGCGAGACCC	C03H5.2	nstp-4
12-0	CHROMOSOME_I	9688904	9688917	-1	TCGTGGCGAGACCC	C04F12.4	rpl-14
12-0	CHROMOSOME_I	9710952	9710965	1	TCGCGGCGAGACCC	C04F12.9	rnh-1.3
12-0	CHROMOSOME_II	5092047	5092060	1	TCGTTGCGAGACCA	C04G6.3	pld-1
12-0	CHROMOSOME_II	10578951	10578964	1	TCGCTGTGAGACCT	C06A1.5	rpb-6
12-0	CHROMOSOME_I	6009650	6009663	1	TCGCGGCGAGACCT	C06A5.8a
12-0	CHROMOSOME_I	6009650	6009663	1	TCGCGGCGAGACCT	C06A5.8b
12-0	CHROMOSOME_IV	7829710	7829723	-1	TCGTTGCGAGACCA	C06A6.4a
12-0	CHROMOSOME_V	15511772	15511785	-1	GCGTGCCGAGACCC	C06B8.8	rpl-38
12-0	CHROMOSOME_IV	7017051	7017064	1	TCGCGGCGAGACCC	C06G3.6
12-0	CHROMOSOME_III	4488969	4488982	-1	TCGTGCCGAGACCC	C07G2.1a	cpg-1
12-0	CHROMOSOME_III	7499558	7499571	1	TCGCGCCGAGATCC	C07H6.4
12-0	CHROMOSOME_III	7499558	7499571	1	TCGCGCCGAGATCC	C07H6.9
12-0	CHROMOSOME_V	18340143	18340156	1	TCGTGGTGGGACCC	C08E8.10
12-0	CHROMOSOME_I	5487524	5487537	-1	GCGTGGCGAGACCC	C09D4.6
12-0	CHROMOSOME_IV	8511221	8511234	-1	GCGCGGCGAGACCC	C09G4.5	mes-6
12-0	CHROMOSOME_II	10706555	10706568	1	TCGTGGCGAGACCC	C09G5.5	col-80
12-0	CHROMOSOME_II	11097480	11097493	1	TCGTTGCGAGACGC	C09H10.2	rpl-41
12-0	CHROMOSOME_II	11097480	11097493	1	TCGTTGCGAGACGC	C09H10.3	nuo-1
12-0	CHROMOSOME_IV	11470339	11470352	1	GCGTGGCGAGACCC	C10C6.5	wht-2
12-0	CHROMOSOME_V	5996252	5996265	1	TCGTGGCGAGACCA	C10F3.1	cpg-4
12-0	CHROMOSOME_I	4761511	4761524	-1	TCGCGCCGAGACCT	C10H11.10	kca-1
12-0	CHROMOSOME_III	6625417	6625430	1	TCGTTGCGAGACCT	C13B9.3
12-0	CHROMOSOME_V	5006671	5006684	1	TCGCGGTGAGACCT	C13D9.2	srr-5
12-0	CHROMOSOME_V	5006596	5006609	1	TCGTGGTGAGACCC	C13D9.2	srr-5
12-0	CHROMOSOME_V	5006581	5006594	1	TCGTGGTGAGACCT	C13D9.2	srr-5
12-0	CHROMOSOME_V	5006641	5006654	1	TCGTGGTGAGACCC	C13D9.2	srr-5
12-0	CHROMOSOME_V	5006731	5006744	1	TCGTGGTGAGACCC	C13D9.2	srr-5
12-0	CHROMOSOME_V	5006626	5006639	1	TCGTGGTGAGATCT	C13D9.2	srr-5
12-0	CHROMOSOME_V	5006566	5006579	1	TCGTGGTGAGATCT	C13D9.2	srr-5
12-0	CHROMOSOME_V	5006551	5006564	1	TCGTGGTGAGACCC	C13D9.2	srr-5
12-0	CHROMOSOME_V	5006611	5006624	1	TCGTGGTGAGACCT	C13D9.2	srr-5
12-0	CHROMOSOME_III	8618677	8618690	1	GCGTGGCGAGACCC	C13G5.2
12-0	CHROMOSOME_III	3726620	3726633	1	TCGCGGCGAGACCT	C14B1.9
12-0	CHROMOSOME_III	8130493	8130506	1	TCGCTGCGAGACCA	C14B9.10
12-0	CHROMOSOME_III	8101100	8101113	1	TCGCTGCGAGACCT	C14B9.4a	plk-1
12-0	CHROMOSOME_III	8130493	8130506	1	TCGCTGCGAGACCA	C14B9.7	rpl-21
12-0	CHROMOSOME_II	4231038	4231051	1	GCGCGCCGAGACCC	C16A11.10
12-0	CHROMOSOME_II	4237868	4237881	1	TCGCGGCGAGACCC	C16A11.2a
12-0	CHROMOSOME_II	4226770	4226783	1	TCGCGGCGGGACCC	C16A11.4a
12-0	CHROMOSOME_II	4223252	4223265	1	TCGTGGCGGGACCC	C16A11.5
12-0	CHROMOSOME_II	4237868	4237881	1	TCGCGGCGAGACCC	C16A11.6	fbxc-44
12-0	CHROMOSOME_II	4236114	4236127	1	TCGCGGCGAGACCC	C16A11.9	fbxc-43
12-0	CHROMOSOME_III	6383075	6383088	-1	TCGTTGTGAGACCT	C16A3.3	let-716
12-0	CHROMOSOME_III	6375139	6375152	1	GCGTGGTGAGACAA	C16A3.7	tag-182
12-0	CHROMOSOME_III	6375139	6375152	1	GCGTGGTGAGACAA	C16A3.9	rps-13
12-0	CHROMOSOME_III	4153498	4153511	1	GCGCGGCGAGACCC	C16C10.10	glod-4
12-0	CHROMOSOME_II	5537442	5537455	1	TCGCTGCGAGACCC	C17C3.11
12-0	CHROMOSOME_I	11611465	11611478	1	TCGTTGCGAGACCC	C17D12.1a
12-0	CHROMOSOME_I	11611465	11611478	1	TCGTTGCGAGACCC	C17D12.1b
12-0	CHROMOSOME_I	11611465	11611478	1	TCGTTGCGAGACCC	C17D12.7
12-0	CHROMOSOME_V	5581643	5581656	-1	GCGTGGTGAGACCT	C18C4.10a	klc-2
12-0	CHROMOSOME_V	5580037	5580050	1	TCGTGGCGAGACCC	C18C4.10b	klc-2
12-0	CHROMOSOME_V	5561095	5561108	-1	TCGCTGCGGGACCA	C18C4.1a	glb-5
12-0	CHROMOSOME_V	5538520	5538533	1	TCGTGGCGAGACCA	C18C4.2	cft-1
12-0	CHROMOSOME_V	5538201	5538214	-1	GCGTGGCGAGACCC	C18C4.2	cft-1
12-0	CHROMOSOME_II	8992544	8992557	-1	GCGTGCCGAGACCA	C18E9.11a	ooc-5
12-0	CHROMOSOME_IV	605958	605971	-1	TCGCTGTGAGACCC	C18H7.2a	inx-18
12-0	CHROMOSOME_IV	2133092	2133105	-1	TCGTGGTGGGACCC	C23H5.12
12-0	CHROMOSOME_III	11781507	11781520	1	TCGCTGCGAGATAT	C24H11.4	srd-74
12-0	CHROMOSOME_I	10191040	10191053	1	TCGTGGCGGGACCC	C25A1.10a	dao-5
12-0	CHROMOSOME_V	15060955	15060968	1	TCGTGGCGAGACCT	C25D7.15b
12-0	CHROMOSOME_IV	12451616	12451629	1	TCGTGGCGAGACCC	C25G4.5	dpy-26
12-0	CHROMOSOME_II	5694024	5694037	-1	GCGTGGCGAGACCT	C25H3.3
12-0	CHROMOSOME_II	8329082	8329095	-1	TCGCTGCGAGACCA	C26D10.2a	hel-1
12-0	CHROMOSOME_III	4956499	4956512	-1	TCGTGGCGAGACCC	C26E6.1
12-0	CHROMOSOME_III	4932461	4932474	1	TCGTTGCGAGACCA	C26E6.12
12-0	CHROMOSOME_III	4932461	4932474	1	TCGTTGCGAGACCA	C26E6.7a	eri-9
12-0	CHROMOSOME_V	7776291	7776304	1	TCGCTGCGAGACCC	C26F1.4	rps-30
12-0	CHROMOSOME_V	7776291	7776304	1	TCGCTGCGAGACCC	C26F1.9	rpl-39
12-0	CHROMOSOME_III	7829060	7829073	1	TCGCGGCGAGACCT	C27D11.1	egl-45
12-0	CHROMOSOME_III	4434526	4434539	1	TCGCTGTGAGACCT	C28A5.1
12-0	CHROMOSOME_III	4439735	4439748	1	GCGTGGTGAGACCT	C28A5.2
12-0	CHROMOSOME_III	5883958	5883971	-1	GCGCTGCGAGACCC	C28H8.5a
12-0	CHROMOSOME_III	5883958	5883971	-1	GCGCTGCGAGACCC	C28H8.5b
12-0	CHROMOSOME_III	7952189	7952202	-1	TCGTGGCGGGACCT	C29E4.15
12-0	CHROMOSOME_III	7952189	7952202	-1	TCGTGGCGGGACCT	C29E4.8	let-754
12-0	CHROMOSOME_III	8447085	8447098	1	TCGTTGCGAGACCC	C30C11.2	rpn-3
12-0	CHROMOSOME_III	8447085	8447098	1	TCGTTGCGAGACCC	C30C11.4
12-0	CHROMOSOME_I	6973980	6973993	-1	TCGTGGCGAGACCC	C30F12.4
12-0	CHROMOSOME_II	7298680	7298693	1	TCGCGGCGAGACCT	C30G12.7	puf-8
12-0	CHROMOSOME_X	17072611	17072624	1	TCGTGGTGAGACCC	C30G4.5
12-0	CHROMOSOME_I	5195870	5195883	1	TCGCTCCGAGACCC	C32E12.2	pde-5
12-0	CHROMOSOME_I	3817414	3817427	1	TCGTGGCGAGACCC	C32E8.11
12-0	CHROMOSOME_I	3787763	3787776	-1	GCGCTGCGAGACCT	C32E8.2a	rpl-13
12-0	CHROMOSOME_I	8330095	8330108	1	TCGTGGCGGGACCC	C34B7.1
12-0	CHROMOSOME_IV	7121736	7121749	1	TCGTGGCGAGACAC	C34D4.10
12-0	CHROMOSOME_IV	7121736	7121749	1	TCGTGGCGAGACAC	C34D4.8	str-48
12-0	CHROMOSOME_III	5228128	5228141	1	TCGTTGCGAGACCC	C34E10.10
12-0	CHROMOSOME_III	5228128	5228141	1	TCGTTGCGAGACCC	C34E10.6	atp-2
12-0	CHROMOSOME_I	10808396	10808409	1	TCGCGGTGAGACCC	C35E7.8
12-0	CHROMOSOME_I	10806601	10806614	-1	TCGTGGTGAGACCA	C35E7.9
12-0	CHROMOSOME_III	3852564	3852577	-1	TCGTGCCGGGACCA	C36A4.6	cyp-25A4
12-0	CHROMOSOME_I	14171451	14171464	1	TCGTGGCGGGACCC	C37A5.11
12-0	CHROMOSOME_I	14171413	14171426	-1	TCGTGGCGAGACCC	C37A5.11
12-0	CHROMOSOME_I	14171163	14171176	1	TCGTGGTGAGACCA	C37A5.11
12-0	CHROMOSOME_V	4827138	4827151	-1	GCGCTGCGAGACCC	C37H5.5
12-0	CHROMOSOME_V	4822399	4822412	-1	GCGCGCCGAGACCC	C37H5.6b
12-0	CHROMOSOME_V	4827138	4827151	-1	GCGCTGCGAGACCC	C37H5.8	hsp-6
12-0	CHROMOSOME_III	9390296	9390309	1	GCGCGGTGAGACAC	C38C10.2
12-0	CHROMOSOME_III	4811171	4811184	1	TCGTGGCGAGACCC	C38D4.7
12-0	CHROMOSOME_IV	13080528	13080541	-1	TCGTGGCGAGACCT	C39E9.8d
12-0	CHROMOSOME_I	9518964	9518977	-1	GCGTTGTGAGACCT	C41G7.3
12-0	CHROMOSOME_I	9518964	9518977	-1	GCGTTGTGAGACCT	C41G7.4	set-32
12-0	CHROMOSOME_II	3016019	3016032	1	GCGTGGTGAGACCC	C41H7.1
12-0	CHROMOSOME_III	3154701	3154714	1	TCGTGGTGGGACCT	C44B11.1
12-0	CHROMOSOME_II	6897899	6897912	-1	TCGTGGTGAGACCC	C44B7.11
12-0	CHROMOSOME_III	10875070	10875083	1	TCGTGGTGAGACCC	C44B9.2
12-0	CHROMOSOME_I	3118288	3118301	1	TCGCTGCGAGATAT	C45E1.4
12-0	CHROMOSOME_III	5047930	5047943	-1	TCGCTGCGAGACCT	C45G9.5
12-0	CHROMOSOME_IV	9193255	9193268	1	TCGCTGCGGGACCA	C46C2.5
12-0	CHROMOSOME_III	9566067	9566080	1	GCGTGCCGAGACCT	C48B4.11
12-0	CHROMOSOME_IV	13204578	13204591	1	GCGTGCCGAGACCC	C48D1.2a	ced-3
12-0	CHROMOSOME_IV	13208345	13208358	-1	TCGTGCCGAGACCT	C48D1.9c
12-0	CHROMOSOME_IV	17330948	17330961	1	TCGTGGCGAGACCT	C49C3.6
12-0	CHROMOSOME_IV	7924262	7924275	-1	TCGTTGCGAGACCC	C49H3.10	xpo-3
12-0	CHROMOSOME_IV	7926627	7926640	1	GCGTGGTGAGACCC	C49H3.11	rps-2
12-0	CHROMOSOME_IV	7924262	7924275	-1	TCGTTGCGAGACCC	C49H3.3
12-0	CHROMOSOME_V	13312472	13312485	1	TCGTGGCGGGACGC	C50B6.2	nasp-2
12-0	CHROMOSOME_I	1832689	1832702	-1	TCGCGGCGAGACCC	C53H9.2a
12-0	CHROMOSOME_I	1832689	1832702	-1	TCGCGGCGAGACCC	C53H9.3
12-0	CHROMOSOME_IV	2165215	2165228	-1	TCGTGGCGGGACCC	C54E4.4
12-0	CHROMOSOME_IV	2149862	2149875	1	TCGTGGTGGGACCC	C54E4.5
12-0	CHROMOSOME_IV	2149824	2149837	-1	TCGTGGTGGGACCT	C54E4.5
12-0	CHROMOSOME_I	8021394	8021407	-1	TCGTGCCGAGACCA	C54G4.6	dod-18
12-0	CHROMOSOME_I	1014403	1014416	1	TCGTGGCGGGACCA	C54G6.1a
12-0	CHROMOSOME_I	1016214	1016227	-1	TCGTGCTGAGACCA	C54G6.5	spp-17
12-0	CHROMOSOME_V	13559973	13559986	-1	TCGTGGTGAGACCC	C56A3.8a
12-0	CHROMOSOME_II	6597675	6597688	-1	GCGCGGCGAGACCA	C56C10.13b	dnj-8
12-0	CHROMOSOME_II	6516242	6516255	1	TCGTGGTGAGACCC	C56E6.7
12-0	CHROMOSOME_X	7365242	7365255	-1	GCGCGGTGAGACCC	C56G3.2
12-0	CHROMOSOME_X	7365217	7365230	-1	TCGCTGCGAGACCA	C56G3.2
12-0	CHROMOSOME_I	3684186	3684199	-1	TCGCTCCGGGACCC	D1037.1
12-0	CHROMOSOME_I	3684186	3684199	-1	TCGCTCCGGGACCC	D1037.4	rab-8
12-0	CHROMOSOME_III	5543218	5543231	-1	TCGTGGCGAGACCC	D1044.6
12-0	CHROMOSOME_I	8487439	8487452	-1	TCGCGGTGAGACCC	D1081.7a
12-0	CHROMOSOME_I	8487439	8487452	-1	TCGCGGTGAGACCC	D1081.9
12-0	CHROMOSOME_V	14085852	14085865	-1	TCGTTGCGAGACCC	D1086.18
12-0	CHROMOSOME_I	7588597	7588610	1	TCGTTGCGAGATAT	D2030.6	prg-1
12-0	CHROMOSOME_I	7588597	7588610	1	TCGTTGCGAGATAT	D2030.7
12-0	CHROMOSOME_III	10479494	10479507	-1	TCGTTGCGAGACCC	D2045.7
12-0	CHROMOSOME_III	10482053	10482066	1	TCGTGGCGGGACCC	D2045.8
12-0	CHROMOSOME_II	10658862	10658875	-1	TCGCTGCGAGACCC	D2089.1a	rsp-7
12-0	CHROMOSOME_IV	8379494	8379507	1	TCGCGGTGAGACCC	D2096.2a	praf-3
12-0	CHROMOSOME_IV	8379494	8379507	1	TCGCGGTGAGACCC	D2096.8
12-0	CHROMOSOME_V	17924610	17924623	1	TCGTGGTGAGACAC	E01B7.1
12-0	CHROMOSOME_III	2461565	2461578	1	TCGTGGTGAGACAC	E02H9.3a
12-0	CHROMOSOME_IV	4743244	4743257	1	TCGTGCCGAGACCC	E04A4.4b	hoe-1
12-0	CHROMOSOME_II	5420901	5420914	-1	TCGTTGCGAGACCA	EEED8.1	mel-47
12-0	CHROMOSOME_III	5868103	5868116	-1	TCGTGCTGAGACCT	F01F1.10c	eng-1
12-0	CHROMOSOME_III	5872263	5872276	1	GCGCGCCGAGACCC	F01F1.11
12-0	CHROMOSOME_III	5876757	5876770	1	GCGCTGCGAGACCC	F01F1.12a	aldo-2
12-0	CHROMOSOME_III	5855922	5855935	-1	GCGTGGTGAGACCC	F01F1.8a	cct-6
12-0	CHROMOSOME_IV	11142813	11142826	1	TCGCTGCGAGACCC	F01G4.3
12-0	CHROMOSOME_IV	11143044	11143057	1	TCGTGGCGAGACCT	F01G4.4
12-0	CHROMOSOME_IV	11142813	11142826	1	TCGCTGCGAGACCC	F01G4.4
12-0	CHROMOSOME_X	4469472	4469485	-1	TCGTTGCGAGACCA	F02E8.1	asb-2
12-0	CHROMOSOME_I	8426366	8426379	1	TCGTGGCGAGACCC	F02E9.5a
12-0	CHROMOSOME_I	8426366	8426379	1	TCGTGGCGAGACCC	F02E9.5b
12-0	CHROMOSOME_I	8412617	8412630	1	GCGCTGCGAGACCC	F02E9.7
12-0	CHROMOSOME_II	11631186	11631199	1	TCGTGGCGAGACCA	F07A11.6f	din-1
12-0	CHROMOSOME_IV	8668436	8668449	1	TCGCTGCGAGATCT	F08B4.2a	cdh-5
12-0	CHROMOSOME_I	6765746	6765759	-1	TCGTGCCGAGACCC	F08B6.4a	unc-87
12-0	CHROMOSOME_I	6765746	6765759	-1	TCGTGCCGAGACCC	F08B6.4c	unc-87
12-0	CHROMOSOME_II	2786804	2786817	1	TCGCGGCGAGACCC	F08D12.1
12-0	CHROMOSOME_II	2786461	2786474	1	TCGCGGCGAGACCC	F08D12.12
12-0	CHROMOSOME_X	8422173	8422186	-1	TCGTTGCGAGACCC	F08F1.7	tag-123
12-0	CHROMOSOME_V	5439325	5439338	1	GCGCGGCGAGACCC	F08F3.9a
12-0	CHROMOSOME_IV	12408790	12408803	-1	TCGTGGCGAGACCC	F08G5.1a
12-0	CHROMOSOME_IV	12408790	12408803	-1	TCGTGGCGAGACCC	F08G5.1b
12-0	CHROMOSOME_V	14457298	14457311	-1	TCGCTGCGAGACCA	F08H9.1	coh-3
12-0	CHROMOSOME_X	10158851	10158864	-1	TCGCTGCGAGACCA	F09B9.3	erd-2
12-0	CHROMOSOME_IV	13154778	13154791	1	TCGTTGCGGGACCC	F09E8.2a
12-0	CHROMOSOME_IV	13154778	13154791	1	TCGTTGCGGGACCC	F09E8.3	msh-5
12-0	CHROMOSOME_V	7199590	7199603	1	TCGTGGTGAGACCA	F09G2.1
12-0	CHROMOSOME_III	472185	472198	1	TCGTGGCGGGACCC	F10C5.2
12-0	CHROMOSOME_II	7121932	7121945	-1	GCGTGGTGAGACCT	F10E7.11
12-0	CHROMOSOME_II	7121932	7121945	-1	GCGTGGTGAGACCT	F10E7.2
12-0	CHROMOSOME_III	8310336	8310349	1	TCGTTGCGAGACAC	F10E9.3
12-0	CHROMOSOME_II	4706530	4706543	1	TCGTGGCGAGACCA	F10G7.2	tsn-1
12-0	CHROMOSOME_II	4706530	4706543	1	TCGTGGCGAGACCA	F10G7.9a
12-0	CHROMOSOME_II	4706530	4706543	1	TCGTGGCGAGACCA	F10G7.9b
12-0	CHROMOSOME_V	16219289	16219302	-1	TCGTGGCGAGACCC	F11A5.10	glc-1
12-0	CHROMOSOME_II	5501112	5501125	1	TCGTGGCGAGACCC	F12A10.8
12-0	CHROMOSOME_X	8647224	8647237	1	TCGTGGTGAGACCC	F12D9.2
12-0	CHROMOSOME_IV	11566326	11566339	1	TCGCTGCGAGACCC	F12F6.6	sec-24.1
12-0	CHROMOSOME_X	8286883	8286896	1	TCGCTGCGAGACCA	F13B9.1a
12-0	CHROMOSOME_II	11726582	11726595	1	TCGTGGCGAGACCC	F13D12.5
12-0	CHROMOSOME_II	11744850	11744863	1	TCGTGGCGAGACCC	F13D12.7b	gpb-1
12-0	CHROMOSOME_II	11744712	11744725	-1	TCGTGGCGAGACCC	F13D12.7b	gpb-1
12-0	CHROMOSOME_IV	11022015	11022028	-1	GCGTGGCGAGACCA	F13H10.4a
12-0	CHROMOSOME_I	9274059	9274072	1	TCGTGGTGGGACCC	F14B4.2a
12-0	CHROMOSOME_I	9287221	9287234	-1	TCGTGGCGAGACCC	F14B4.3
12-0	CHROMOSOME_V	15029189	15029202	-1	GCGCGGCGAGACCC	F14H8.6b	cng-1
12-0	CHROMOSOME_V	15029189	15029202	-1	GCGCGGCGAGACCC	F14H8.8
12-0	CHROMOSOME_IV	6606408	6606421	-1	TCGTGGCGAGACCA	F15B10.1a	nstp-2
12-0	CHROMOSOME_IV	6606408	6606421	-1	TCGTGGCGAGACCA	F15B10.1b	nstp-2
12-0	CHROMOSOME_II	13244737	13244750	1	TCGCGGCGAGACCC	F15D4.5
12-0	CHROMOSOME_I	9390633	9390646	1	TCGTTGCGAGACCC	F16A11.3d	ppfr-1
12-0	CHROMOSOME_II	13013088	13013101	-1	TCGTGGCGAGACCA	F18A11.5a
12-0	CHROMOSOME_V	12768714	12768727	-1	TCGTGGCGAGACAT	F18E2.4	srt-43
12-0	CHROMOSOME_X	4190780	4190793	-1	TCGCGGCGAGACCT	F20B6.2	vha-12
12-0	CHROMOSOME_IV	8754333	8754346	1	TCGTGGTGAGACCC	F20C5.3c
12-0	CHROMOSOME_IV	7955057	7955070	-1	TCGTGGCGAGACAC	F20D12.6a	ceh-19
12-0	CHROMOSOME_IV	7955217	7955230	-1	TCGTGGCGAGACCC	F20D12.6a	ceh-19
12-0	CHROMOSOME_III	6608273	6608286	1	TCGCTGCGAGACCC	F20H11.3	mdh-2
12-0	CHROMOSOME_III	6608273	6608286	1	TCGCTGCGAGACCC	F20H11.4
12-0	CHROMOSOME_IV	8725067	8725080	1	TCGCTGTGAGACCC	F21D5.1
12-0	CHROMOSOME_V	16244761	16244774	-1	TCGTGGTGAGACCC	F21H7.7	srh-104
12-0	CHROMOSOME_V	16244806	16244819	-1	TCGTGGCGAGACCT	F21H7.7	srh-104
12-0	CHROMOSOME_V	16244791	16244804	-1	TCGTGGTGAGACCC	F21H7.7	srh-104
12-0	CHROMOSOME_V	16244776	16244789	-1	TCGTGGTGAGACCC	F21H7.7	srh-104
12-0	CHROMOSOME_V	16244821	16244834	-1	TCGTGGTGAGACCC	F21H7.7	srh-104
12-0	CHROMOSOME_V	16244836	16244849	-1	TCGTGGTGAGACCC	F21H7.7	srh-104
12-0	CHROMOSOME_I	7099729	7099742	-1	TCGCGGCGAGACCC	F22D6.8
12-0	CHROMOSOME_I	7099729	7099742	-1	TCGCGGCGAGACCC	F22D6.9
12-0	CHROMOSOME_V	14457298	14457311	-1	TCGCTGCGAGACCA	F23B12.8a	bmk-1
12-0	CHROMOSOME_V	14457298	14457311	-1	TCGCTGCGAGACCA	F23B12.8b	bmk-1
12-0	CHROMOSOME_X	14422990	14423003	1	GCGCTCCGAGATCC	F23D12.6	fipr-3
12-0	CHROMOSOME_V	8576039	8576052	1	TCGCTGCGAGACCC	F25G6.1
12-0	CHROMOSOME_I	7656750	7656763	1	TCGCGGTGAGACAA	F26A3.3	ego-1
12-0	CHROMOSOME_IV	17275194	17275207	-1	TCGCGGTGGGACCC	F26D10.11
12-0	CHROMOSOME_III	4900407	4900420	1	TCGTTGCGGGACCT	F26F4.4	tag-340
12-0	CHROMOSOME_III	4891135	4891148	1	GCGTTGCGAGACCT	F26F4.5
12-0	CHROMOSOME_II	14410890	14410903	-1	GCGTTGCGAGACCC	F26H11.6
12-0	CHROMOSOME_I	9287221	9287234	-1	TCGTGGCGAGACCC	F26H9.1	prom-1
12-0	CHROMOSOME_I	9307147	9307160	-1	TCGTTGCGAGACAA	F26H9.4
12-0	CHROMOSOME_I	4943442	4943455	-1	GCGTGGCGAGACCC	F28B3.1
12-0	CHROMOSOME_I	4926549	4926562	1	TCGCGCCGAGACAC	F28B3.5a
12-0	CHROMOSOME_I	4926549	4926562	1	TCGCGCCGAGACAC	F28B3.8	imb-1
12-0	CHROMOSOME_II	8593954	8593967	-1	TCGTGGCGGGACCC	F28C6.2
12-0	CHROMOSOME_II	8602467	8602480	-1	TCGCTGCGAGACCC	F28C6.3	cpf-1
12-0	CHROMOSOME_II	8602467	8602480	-1	TCGCTGCGAGACCC	F28C6.7a	rpl-26
12-0	CHROMOSOME_IV	4660457	4660470	1	TCGTTGCGAGACCA	F29B9.11
12-0	CHROMOSOME_IV	4660457	4660470	1	TCGTTGCGAGACCA	F29B9.2a
12-0	CHROMOSOME_IV	4653908	4653921	1	TCGCGGCGAGACCT	F29B9.4b	psr-1
12-0	CHROMOSOME_II	13122382	13122395	1	GCGTGGCGAGACCC	F29C12.5	bath-45
12-0	CHROMOSOME_III	6982199	6982212	1	TCGCGGCGAGACCC	F31E3.6
12-0	CHROMOSOME_I	2700204	2700217	1	TCGTGGCGAGACCC	F32B5.1
12-0	CHROMOSOME_V	4346974	4346987	-1	TCGTTGCGAGACCC	F32D1.10	mcm-7
12-0	CHROMOSOME_V	4367055	4367068	1	GCGCGGCGAGACCC	F32D1.11
12-0	CHROMOSOME_V	4366776	4366789	-1	GCGCGGTGAGACCC	F32D1.11
12-0	CHROMOSOME_V	4346974	4346987	-1	TCGTTGCGAGACCC	F32D1.2
12-0	CHROMOSOME_I	8962071	8962084	-1	GCGTGCCGAGACCC	F32H2.1a	gei-11
12-0	CHROMOSOME_II	10170952	10170965	-1	TCGTTGCGAGACCC	F33H1.2	gpd-4
12-0	CHROMOSOME_II	2600124	2600137	-1	TCGTGGCGAGACCC	F33H12.1
12-0	CHROMOSOME_II	2600094	2600107	-1	TCGTGGCGAGACCC	F33H12.1
12-0	CHROMOSOME_II	2600109	2600122	-1	TCGTGGCGAGACCC	F33H12.1
12-0	CHROMOSOME_II	2600079	2600092	-1	TCGTGGCGAGACCC	F33H12.1
12-0	CHROMOSOME_II	2600154	2600167	-1	TCGTGGCGAGACCC	F33H12.1
12-0	CHROMOSOME_III	3735704	3735717	-1	TCGTTGCGAGACCC	F34D10.2
12-0	CHROMOSOME_II	12880558	12880571	-1	TCGCTGCGAGACCC	F35C5.1
12-0	CHROMOSOME_V	3316172	3316185	1	TCGTGCTGAGACCC	F35F10.1
12-0	CHROMOSOME_III	4595986	4595999	1	TCGTTGCGAGACCC	F35G12.10	asb-1
12-0	CHROMOSOME_IV	4247507	4247520	-1	TCGCGGCGAGACCC	F36A4.7	ama-1
12-0	CHROMOSOME_I	11259601	11259614	1	TCGTGCTGGGACCC	F36D1.8
12-0	CHROMOSOME_I	11259775	11259788	1	TCGTGGCGGGACCC	F36D1.8
12-0	CHROMOSOME_I	11259566	11259579	-1	TCGTGGCGAGACCC	F36D1.8
12-0	CHROMOSOME_V	2086435	2086448	1	TCGTGGCGAGACCC	F36F12.3
12-0	CHROMOSOME_IV	11022015	11022028	-1	GCGTGGCGAGACCA	F36H1.6	alh-3
12-0	CHROMOSOME_IV	5272564	5272577	-1	TCGCGGTGAGACCA	F36H12.3
12-0	CHROMOSOME_V	1779511	1779524	-1	TCGTGGCGAGACCC	F36H9.4
12-0	CHROMOSOME_III	7189848	7189861	1	TCGTGGCGAGACCA	F37C12.11	rps-21
12-0	CHROMOSOME_III	7179796	7179809	-1	TCGTGGTGAGACCA	F37C12.4	rpl-36
12-0	CHROMOSOME_III	7179796	7179809	-1	TCGTGGTGAGACCA	F37C12.9	rps-14
12-0	CHROMOSOME_I	10486256	10486269	-1	TCGTGGTGAGACCC	F37D6.3
12-0	CHROMOSOME_IV	6589073	6589086	1	GCGTGGCGAGACCC	F38A5.3b	lec-11
12-0	CHROMOSOME_IV	6588995	6589008	-1	GCGTGGCGAGACCC	F38A5.3b	lec-11
12-0	CHROMOSOME_I	14789546	14789559	-1	TCGCTGCGAGACCC	F39B2.3
12-0	CHROMOSOME_I	8664200	8664213	1	TCGTTGCGAGACCC	F39H2.4	syp-3
12-0	CHROMOSOME_V	7877257	7877270	-1	TCGTGGCGAGACCT	F40A3.3a
12-0	CHROMOSOME_V	7877257	7877270	-1	TCGTGGCGAGACCT	F40A3.3b
12-0	CHROMOSOME_IV	11602290	11602303	-1	GCGCTGCGAGACCC	F40F11.1	rps-11
12-0	CHROMOSOME_III	9911173	9911186	-1	GCGCGGCGAGACCC	F40F12.5	cyld-1
12-0	CHROMOSOME_II	11126534	11126547	1	TCGTTGCGGGACCC	F40F8.10	rps-9
12-0	CHROMOSOME_II	11126534	11126547	1	TCGTTGCGGGACCC	F40F8.9	lsm-1
12-0	CHROMOSOME_IV	5391826	5391839	-1	GCGTGGCGAGACCA	F41H10.10	htp-1
12-0	CHROMOSOME_IV	5377753	5377766	-1	TCGCTGTGAGACCC	F41H10.7	elo-5
12-0	CHROMOSOME_III	6177318	6177331	-1	GCGTGGCGAGACCC	F42A10.6
12-0	CHROMOSOME_IV	3330128	3330141	-1	TCGTGCCGGGACCA	F42A6.4	cyp-25A5
12-0	CHROMOSOME_IV	3338903	3338916	1	TCGCGGCGAGACCC	F42A6.7a	hrp-1
12-0	CHROMOSOME_IV	7311067	7311080	1	TCGTGCCGAGACCT	F42C5.7	grl-4
12-0	CHROMOSOME_IV	7314119	7314132	1	TCGCGGCGAGACCC	F42C5.8	rps-8
12-0	CHROMOSOME_III	793770	793783	-1	TCGCGGCGAGACCC	F42G9.7	snt-2
12-0	CHROMOSOME_III	8029640	8029653	1	TCGCGGCGAGACCC	F44B9.8
12-0	CHROMOSOME_V	5771857	5771870	-1	TCGTGGCGAGACCC	F44E7.3
12-0	CHROMOSOME_V	5781148	5781161	-1	GCGTTGCGAGACCT	F44E7.5a
12-0	CHROMOSOME_I	5314290	5314303	1	GCGCGCCGAGACCC	F48C1.3
12-0	CHROMOSOME_I	5314290	5314303	1	GCGCGCCGAGACCC	F48C1.4
12-0	CHROMOSOME_I	8324139	8324152	-1	TCGTTCCGAGACCC	F52B5.3
12-0	CHROMOSOME_I	8324139	8324152	-1	TCGTTCCGAGACCC	F52B5.5a	cep-1
12-0	CHROMOSOME_I	8330095	8330108	1	TCGTGGCGGGACCC	F52B5.6	rpl-25.2
12-0	CHROMOSOME_I	9892780	9892793	1	GCGTGGTGAGACCT	F52F12.1a	2011-10-01
12-0	CHROMOSOME_I	9901122	9901135	-1	TCGTGGTGAGACCC	F52F12.3	mom-4
12-0	CHROMOSOME_I	9901122	9901135	-1	TCGTGGTGAGACCC	F52F12.4	lsl-1
12-0	CHROMOSOME_I	3817414	3817427	1	TCGTGGCGAGACCC	F53F10.5	npp-11
12-0	CHROMOSOME_V	13620252	13620265	-1	GCGTGGCGAGACCC	F53F4.9	srd-11
12-0	CHROMOSOME_I	110730	110743	-1	TCGTGCCGAGACCC	F53G12.1	rab-11.1
12-0	CHROMOSOME_I	110730	110743	-1	TCGTGCCGAGACCC	F53G12.10	rpl-7
12-0	CHROMOSOME_I	115341	115354	1	TCGCTGCGAGATAT	F53G12.7	col-45
12-0	CHROMOSOME_II	2232678	2232691	-1	TCGTGGCGAGACCC	F54A3.6
12-0	CHROMOSOME_III	86544	86557	1	GCGCTGCGAGACCC	F54C4.3a
12-0	CHROMOSOME_III	9443582	9443595	1	TCGTGGTGAGATAT	F54C8.4a
12-0	CHROMOSOME_II	8569077	8569090	1	TCGTGGTGAGATAT	F54C9.4	col-38
12-0	CHROMOSOME_V	4617758	4617771	-1	TCGTGGTGAGACCT	F54D11.2
12-0	CHROMOSOME_II	11573071	11573084	1	TCGTTGCGAGACCC	F54D5.2
12-0	CHROMOSOME_III	5081183	5081196	-1	TCGCTGCGAGACCA	F54D8.2	tag-174
12-0	CHROMOSOME_IV	11337227	11337240	1	TCGTTGCGAGACCT	F54E12.2
12-0	CHROMOSOME_III	5663676	5663689	1	TCGCGGCGAGACCT	F54E7.3a	par-3
12-0	CHROMOSOME_III	5657244	5657257	1	TCGTGCCGAGACCC	F54E7.5	sdz-21
12-0	CHROMOSOME_V	11787922	11787935	1	TCGCTGCGGGACCC	F55A11.7
12-0	CHROMOSOME_V	11787922	11787935	1	TCGCTGCGGGACCC	F55A11.8
12-0	CHROMOSOME_I	10793351	10793364	1	TCGTGGCGAGACCC	F55A3.2
12-0	CHROMOSOME_I	10793249	10793262	-1	GCGCGGCGAGACCC	F55A3.2
12-0	CHROMOSOME_IV	1872879	1872892	-1	TCGTGGTGGGACCC	F55A8.2f	cgk-1
12-0	CHROMOSOME_IV	1872879	1872892	-1	TCGTGGTGGGACCC	F55A8.2f	egl-4
12-0	CHROMOSOME_IV	1872757	1872770	1	TCGTGGCGGGACCC	F55A8.2f	cgk-1
12-0	CHROMOSOME_IV	1872757	1872770	1	TCGTGGCGGGACCC	F55A8.2f	egl-4
12-0	CHROMOSOME_IV	1872909	1872922	1	TCGTGGCGAGACCC	F55A8.2f	cgk-1
12-0	CHROMOSOME_IV	1872909	1872922	1	TCGTGGCGAGACCC	F55A8.2f	egl-4
12-0	CHROMOSOME_IV	7470441	7470454	1	TCGTGGCGAGACCC	F55G1.7
12-0	CHROMOSOME_III	13262868	13262881	-1	TCGTGCCGAGACCT	F56A8.4
12-0	CHROMOSOME_III	7336310	7336323	1	TCGCGGCGAGACCC	F56C9.1	gsp-2
12-0	CHROMOSOME_II	1310083	1310096	-1	TCGCTGTGAGACCT	F56D12.1a	alh-6
12-0	CHROMOSOME_II	1310083	1310096	-1	TCGCTGTGAGACCT	F56D12.6a
12-0	CHROMOSOME_V	13189721	13189734	1	TCGTGGTGAGACCC	F57B1.8a
12-0	CHROMOSOME_I	6554641	6554654	1	TCGCTGCGGGACCA	F57B10.10	dad-1
12-0	CHROMOSOME_I	6566026	6566039	1	GCGCTGCGGGACCC	F57B10.12	mei-2
12-0	CHROMOSOME_I	6566026	6566039	1	GCGCTGCGGGACCC	F57B10.4
12-0	CHROMOSOME_I	6554641	6554654	1	TCGCTGCGGGACCA	F57B10.7	tre-1
12-0	CHROMOSOME_III	6962044	6962057	-1	TCGTGGCGAGACCC	F57B9.1
12-0	CHROMOSOME_III	6962044	6962057	-1	TCGTGGCGAGACCC	F57B9.10a	rpn-6.1
12-0	CHROMOSOME_IV	7982200	7982213	-1	TCGTGGCGAGACCC	F57H12.1	arf-3
12-0	CHROMOSOME_IV	11628231	11628244	-1	TCGCGGCGAGACCC	F58B3.3	lys-6
12-0	CHROMOSOME_I	12046761	12046774	-1	GCGTGGCGAGACCT	F58D5.9
12-0	CHROMOSOME_V	14012244	14012257	1	TCGCTGTGAGACCC	F58E10.3a
12-0	CHROMOSOME_V	14012244	14012257	1	TCGCTGTGAGACCC	F58E10.4	aip-1
12-0	CHROMOSOME_II	12919282	12919295	-1	TCGCTGCGAGACCC	F58G1.1
12-0	CHROMOSOME_II	12919282	12919295	-1	TCGCTGCGAGACCC	F58G1.2b
12-0	CHROMOSOME_IV	936291	936304	-1	TCGTGGTGGGACCC	F58H7.1
12-0	CHROMOSOME_IV	919617	919630	-1	TCGTGGCGGGACCA	F58H7.5
12-0	CHROMOSOME_V	3621329	3621342	1	TCGTGGTGAGACCC	F59B1.3	srx-93
12-0	CHROMOSOME_V	3621254	3621267	1	TCGTGGTGAGACCC	F59B1.3	srx-93
12-0	CHROMOSOME_V	3621269	3621282	1	TCGTGGCGAGACCC	F59B1.3	srx-93
12-0	CHROMOSOME_V	3621314	3621327	1	TCGTGGCGAGACCC	F59B1.3	srx-93
12-0	CHROMOSOME_II	10872691	10872704	-1	TCGTGGCGAGACCC	F59E10.2	cyn-4
12-0	CHROMOSOME_II	10872691	10872704	-1	TCGTGGCGAGACCC	F59E10.3
12-0	CHROMOSOME_II	5906419	5906432	1	TCGCTGCGAGACCC	F59G1.8a
12-0	CHROMOSOME_IV	11372550	11372563	-1	TCGTGGCGAGACCC	H02I12.1	cbd-1
12-0	CHROMOSOME_III	2946884	2946897	-1	TCGTGGCGAGACCC	H05C05.1c
12-0	CHROMOSOME_III	2946677	2946690	-1	TCGTGGCGAGACCT	H05C05.1c
12-0	CHROMOSOME_III	3098124	3098137	-1	TCGCGGCGAGACCC	H06I04.1c
12-0	CHROMOSOME_III	3097951	3097964	-1	TCGTGGCGAGACCT	H06I04.1c
12-0	CHROMOSOME_III	3098319	3098332	-1	TCGCGGTGGGACCC	H06I04.1c
12-0	CHROMOSOME_III	3098381	3098394	-1	GCGTGCCGAGACCT	H06I04.1c
12-0	CHROMOSOME_III	3086225	3086238	-1	TCGCTGCGAGACCC	H06I04.2	sft-1
12-0	CHROMOSOME_III	3086369	3086382	-1	TCGTGGCGGGACCC	H06I04.2	sft-1
12-0	CHROMOSOME_III	3086074	3086087	-1	TCGTGGCGAGACCC	H06I04.2	sft-1
12-0	CHROMOSOME_I	7021021	7021034	1	TCGTGGCGAGATAC	H06O01.1	pdi-3
12-0	CHROMOSOME_III	7463537	7463550	-1	TCGTTGCGAGACCT	H14A12.3
12-0	CHROMOSOME_III	2387227	2387240	1	TCGTGGTGGGACCC	H14E04.3
12-0	CHROMOSOME_III	2387197	2387210	-1	TCGCGGCGAGACCC	H14E04.3
12-0	CHROMOSOME_V	903819	903832	-1	TCGCTGTGAGACCA	H24K24.5	fmo-5
12-0	CHROMOSOME_V	687104	687117	-1	TCGCGCCGAGACCC	H25P19.1
12-0	CHROMOSOME_V	4195471	4195484	1	TCGTTGCGAGACCC	H43I07.3
12-0	CHROMOSOME_II	8283367	8283380	-1	TCGTGGCGAGACCC	K01C8.10	cct-4
12-0	CHROMOSOME_II	8270153	8270166	1	TCGTGGCGAGACCC	K01C8.3a	tdc-1
12-0	CHROMOSOME_II	8283367	8283380	-1	TCGTGGCGAGACCC	K01C8.9	nst-1
12-0	CHROMOSOME_IV	5947923	5947936	1	GCGCTGCGAGACCC	K02B2.5	rps-25
12-0	CHROMOSOME_II	8087328	8087341	1	TCGTGGTGAGACCC	K02C4.3
12-0	CHROMOSOME_I	6835928	6835941	1	TCGTGGCGGGACCC	K02F2.2	ahcy-1
12-0	CHROMOSOME_I	3426644	3426657	1	TCGCGGCGAGACCC	K03E5.1
12-0	CHROMOSOME_IV	10176418	10176431	-1	TCGCTGCGAGACCC	K04D7.1	rack-1
12-0	CHROMOSOME_V	1681044	1681057	1	GCGTGGTGAGACGA	K04F1.4	srw-91
12-0	CHROMOSOME_I	8028006	8028019	-1	TCGTGGCGAGACCT	K04G2.1	iftb-1
12-0	CHROMOSOME_I	9583571	9583584	-1	TCGTGGCGAGACCC	K07A1.1
12-0	CHROMOSOME_I	9619968	9619981	-1	TCGTTGCGAGACCC	K07A1.12	lin-53
12-0	CHROMOSOME_I	8692704	8692717	-1	TCGTGGTGGGACCC	K07A12.3	asg-1
12-0	CHROMOSOME_I	8692704	8692717	-1	TCGTGGTGGGACCC	K07A12.7
12-0	CHROMOSOME_V	10353178	10353191	1	TCGCTGCGAGACCT	K07C5.4
12-0	CHROMOSOME_I	7159330	7159343	-1	TCGCGGCGGGACAC	K07G5.2	rad-3
12-0	CHROMOSOME_I	7159330	7159343	-1	TCGCGGCGGGACAC	K07G5.2	xpa-1
12-0	CHROMOSOME_IV	8289744	8289757	-1	TCGTGGCGAGACCT	K07H8.10
12-0	CHROMOSOME_IV	8289744	8289757	-1	TCGTGGCGAGACCT	K07H8.3
12-0	CHROMOSOME_III	13768171	13768184	1	TCGTTGTGGGACCA	K08E3.5c
12-0	CHROMOSOME_III	13768171	13768184	1	TCGTTGTGGGACCA	K08E3.5e
12-0	CHROMOSOME_IV	10129183	10129196	-1	TCGTGCCGAGACCC	K08F4.2
12-0	CHROMOSOME_IV	10129183	10129196	-1	TCGTGCCGAGACCC	K08F4.3
12-0	CHROMOSOME_II	6365372	6365385	1	TCGTGGTGGGACCC	K10B2.3a	clec-88
12-0	CHROMOSOME_II	6365372	6365385	1	TCGTGGTGGGACCC	K10B2.5	ani-2
12-0	CHROMOSOME_I	189607	189620	1	TCGTGGCGAGACCC	K10E9.1
12-0	CHROMOSOME_V	5041538	5041551	1	GCGTGGTGAGACCC	K11D12.8
12-0	CHROMOSOME_V	5046737	5046750	1	GCGCTGCGAGACCC	K11D12.9
12-0	CHROMOSOME_I	12503820	12503833	1	GCGTGGCGAGATCA	K11D2.1
12-0	CHROMOSOME_I	12519073	12519086	-1	TCGCGCCGAGACCT	K11D2.4a
12-0	CHROMOSOME_I	12519013	12519026	-1	TCGTGGCGAGACCC	K11D2.4a
12-0	CHROMOSOME_I	12522918	12522931	1	TCGCTGTGGGACCC	K11D2.4c
12-0	CHROMOSOME_I	12522918	12522931	1	TCGCTGTGGGACCC	K11D2.4e
12-0	CHROMOSOME_V	6299938	6299951	-1	TCGTGGTGAGACCC	K12B6.7
12-0	CHROMOSOME_V	6299878	6299891	-1	TCGCGGTGAGACCC	K12B6.7
12-0	CHROMOSOME_V	6299923	6299936	-1	TCGCGGTGAGACCC	K12B6.7
12-0	CHROMOSOME_V	6299893	6299906	-1	TCGTGGTGAGACCC	K12B6.7
12-0	CHROMOSOME_V	6299953	6299966	-1	TCGTGGTGAGACCC	K12B6.7
12-0	CHROMOSOME_V	6299983	6299996	-1	TCGTGGTGAGACCC	K12B6.7
12-0	CHROMOSOME_V	6299968	6299981	-1	TCGTGGTGAGACCC	K12B6.7
12-0	CHROMOSOME_II	11874824	11874837	1	TCGCTGCGAGACCC	K12D12.1	top-2
12-0	CHROMOSOME_II	11874824	11874837	1	TCGCTGCGAGACCC	K12D12.2	npp-3
12-0	CHROMOSOME_I	1872649	1872662	1	TCGTGGCGAGACCT	M01D7.2	scm-1
12-0	CHROMOSOME_I	1835617	1835630	-1	TCGCTGCGAGACCA	M01D7.7a	egl-30
12-0	CHROMOSOME_III	2047317	2047330	-1	TCGCTGCGGGACCC	M01E10.2	dpy-1
12-0	CHROMOSOME_III	2047629	2047642	-1	TCGTGGCGGGACCC	M01E10.2	dpy-1
12-0	CHROMOSOME_III	3505331	3505344	-1	TCGTGGCGAGACCC	M01F1.3
12-0	CHROMOSOME_IV	12836062	12836075	1	TCGTTGTGAGACCC	M02B1.3
12-0	CHROMOSOME_IV	3799752	3799765	1	TCGCTGTGAGACCC	M02B7.3a	osm-3
12-0	CHROMOSOME_III	10405352	10405365	-1	TCGTTGCGAGACCA	M03C11.2
12-0	CHROMOSOME_III	10407345	10407358	1	TCGCGGCGAGACCC	M03C11.4	tag-235
12-0	CHROMOSOME_V	5944040	5944053	1	GCGCGGCGAGACCC	M03F8.2b	let-462
12-0	CHROMOSOME_V	5944040	5944053	1	GCGCGGCGAGACCC	M03F8.2b	pst-1
12-0	CHROMOSOME_II	10868875	10868888	-1	TCGCGGCGAGACCC	M106.4a
12-0	CHROMOSOME_II	10868875	10868888	-1	TCGCGGCGAGACCC	M106.5	cap-2
12-0	CHROMOSOME_II	10658862	10658875	-1	TCGCTGCGAGACCC	M28.5
12-0	CHROMOSOME_IV	3211032	3211045	1	TCGTGGCGAGACCC	M4.2	puf-4
12-0	CHROMOSOME_III	7062533	7062546	-1	GCGTGGCGAGACCA	R01H2.1
12-0	CHROMOSOME_IV	231832	231845	1	TCGTGGCGAGACCC	R02D3.3
12-0	CHROMOSOME_II	4171046	4171059	-1	TCGCTCCGAGACCC	R03H10.5
12-0	CHROMOSOME_III	8358334	8358347	-1	TCGTTGCGAGACCT	R05D3.4a	rfp-1
12-0	CHROMOSOME_III	8358334	8358347	-1	TCGTTGCGAGACCT	R05D3.4a	tag-84
12-0	CHROMOSOME_III	8358334	8358347	-1	TCGTTGCGAGACCT	R05D3.8
12-0	CHROMOSOME_II	4904393	4904406	-1	TCGTGGCGAGACAC	R05F9.10	sgt-1
12-0	CHROMOSOME_II	4904393	4904406	-1	TCGTGGCGAGACAC	R05F9.1b
12-0	CHROMOSOME_I	1079638	1079651	1	TCGTGGCGGGACCC	R06A10.3
12-0	CHROMOSOME_II	14365214	14365227	-1	TCGCTGCGAGACCC	R06A4.4a	imb-2
12-0	CHROMOSOME_III	991343	991356	1	GCGTGGCGGGACCC	R06B10.4a	trp-2
12-0	CHROMOSOME_III	1001390	1001403	-1	TCGCGGTGGGACCC	R06B10.7
12-0	CHROMOSOME_II	13735665	13735678	-1	TCGTTGCGAGACCC	R06B9.5
12-0	CHROMOSOME_II	13735858	13735871	-1	TCGTTGCGAGACCA	R06B9.5
12-0	CHROMOSOME_II	13736087	13736100	1	TCGTTGCGGGACCC	R06B9.5
12-0	CHROMOSOME_II	13735898	13735911	1	TCGTGGCGAGACCC	R06B9.5
12-0	CHROMOSOME_II	13736037	13736050	-1	TCGTGGCGAGACCC	R06B9.5
12-0	CHROMOSOME_I	11930676	11930689	1	TCGCTGCGAGACCC	R06C1.4
12-0	CHROMOSOME_I	7234838	7234851	-1	TCGCTGCGAGACCC	R06C7.1
12-0	CHROMOSOME_I	7234838	7234851	-1	TCGCTGCGAGACCC	R06C7.2
12-0	CHROMOSOME_I	7244504	7244517	-1	TCGTGGCGAGACCA	R06C7.4	cpg-3
12-0	CHROMOSOME_I	7255324	7255337	1	GCGCGGCGAGACCC	R06C7.9a	ztf-15
12-0	CHROMOSOME_II	10796435	10796448	1	TCGTGCCGAGACCA	R06F6.4	set-14
12-0	CHROMOSOME_IV	11211412	11211425	1	GCGTGGCGAGACCA	R07H5.8
12-0	CHROMOSOME_IV	4445878	4445891	1	TCGTTGCGAGACCC	R08C7.10a	wapl-1
12-0	CHROMOSOME_IV	4445878	4445891	1	TCGTTGCGAGACCC	R08C7.3	htz-1
12-0	CHROMOSOME_V	3771835	3771848	1	TCGTGCCGAGACCC	R08E5.3
12-0	CHROMOSOME_III	4302736	4302749	1	TCGTGGCGAGACCA	R10E4.9
12-0	CHROMOSOME_I	382520	382533	-1	TCGTGGCGAGACCC	R119.4	pqn-59
12-0	CHROMOSOME_I	395028	395041	1	TCGTGGCGAGACCC	R119.5
12-0	CHROMOSOME_I	382520	382533	-1	TCGTGGCGAGACCC	R119.6	taf-4
12-0	CHROMOSOME_I	7868325	7868338	1	TCGTGGTGAGACCC	R11A5.6
12-0	CHROMOSOME_I	7868415	7868428	1	TCGTGGTGAGACCC	R11A5.6
12-0	CHROMOSOME_I	7868430	7868443	1	TCGTGGTGAGACCC	R11A5.6
12-0	CHROMOSOME_I	7868400	7868413	1	TCGTGGCGAGACCC	R11A5.6
12-0	CHROMOSOME_I	7868550	7868563	1	TCGTGGTGAGACCC	R11A5.6
12-0	CHROMOSOME_I	7868535	7868548	1	TCGTGGCGAGACCC	R11A5.6
12-0	CHROMOSOME_I	7868580	7868593	1	TCGTGGTGAGACCC	R11A5.6
12-0	CHROMOSOME_I	7868505	7868518	1	TCGTGGCGAGACCC	R11A5.6
12-0	CHROMOSOME_I	7868280	7868293	1	TCGTGGTGAGACCC	R11A5.6
12-0	CHROMOSOME_I	7868340	7868353	1	TCGTGGTGAGACCC	R11A5.6
12-0	CHROMOSOME_I	7868295	7868308	1	TCGTGGCGAGACCC	R11A5.6
12-0	CHROMOSOME_I	7868460	7868473	1	TCGTGGTGAGACCC	R11A5.6
12-0	CHROMOSOME_I	7868385	7868398	1	TCGTGGTGAGACCC	R11A5.6
12-0	CHROMOSOME_IV	10368017	10368030	1	TCGTGGCGAGACCC	R11A8.5
12-0	CHROMOSOME_IV	10368017	10368030	1	TCGTGGCGAGACCC	R11A8.6	iars-1
12-0	CHROMOSOME_V	12726359	12726372	-1	GCGTGGCGAGACCA	R11D1.12a
12-0	CHROMOSOME_V	12726175	12726188	-1	GCGTGCCGAGACCC	R11D1.12a
12-0	CHROMOSOME_IV	4771895	4771908	1	TCGTGGTGAGACCA	R11E3.2
12-0	CHROMOSOME_IV	4771576	4771589	-1	GCGCGGCGAGACCA	R11E3.2
12-0	CHROMOSOME_V	14597494	14597507	1	TCGTTGCGAGACCA	R11H6.1	pes-9
12-0	CHROMOSOME_V	14597494	14597507	1	TCGTTGCGAGACCA	R11H6.2
12-0	CHROMOSOME_II	6045497	6045510	-1	GCGTGCCGAGACCA	R12C12.5
12-0	CHROMOSOME_III	3199618	3199631	-1	TCGTGGCGGGACCC	R148.6	heh-1
12-0	CHROMOSOME_III	7208037	7208050	-1	TCGCGGCGAGACCC	R151.3	rpl-6
12-0	CHROMOSOME_V	11917384	11917397	1	GCGTGGCGAGACCA	R31.2a
12-0	CHROMOSOME_II	9968443	9968456	1	TCGCTGCGAGACCC	R53.4
12-0	CHROMOSOME_II	9968443	9968456	1	TCGCTGCGAGACCC	R53.6
12-0	CHROMOSOME_V	15002259	15002272	1	TCGCTGCGAGACCT	T01C3.7	fib-1
12-0	CHROMOSOME_V	15002259	15002272	1	TCGCTGCGAGACCT	T01C3.8a	mut-15
12-0	CHROMOSOME_I	8213592	8213605	-1	GCGCGGCGGGACCC	T02E1.5c	dhs-3
12-0	CHROMOSOME_I	11798123	11798136	-1	TCGTGGCGGGACCC	T02G6.1
12-0	CHROMOSOME_I	3862364	3862377	1	GCGCGCCGAGACCC	T03F1.8b
12-0	CHROMOSOME_I	3866617	3866630	1	TCGTGGTGAGACCC	T03F1.9	hcp-4
12-0	CHROMOSOME_IV	2223288	2223301	-1	TCGCTGTGAGACCC	T04C4.1b
12-0	CHROMOSOME_II	4684381	4684394	1	TCGTGGTGAGACCC	T05A7.8	sre-40
12-0	CHROMOSOME_II	4684276	4684289	1	TCGTGGCGAGACCC	T05A7.8	sre-40
12-0	CHROMOSOME_II	4684366	4684379	1	TCGTGGCGAGACCC	T05A7.8	sre-40
12-0	CHROMOSOME_II	4684351	4684364	1	GCGTGGTGAGACCC	T05A7.8	sre-40
12-0	CHROMOSOME_II	4684321	4684334	1	GCGTGGTGAGACCC	T05A7.8	sre-40
12-0	CHROMOSOME_II	4684336	4684349	1	TCGTGGCGAGACCC	T05A7.8	sre-40
12-0	CHROMOSOME_II	4684291	4684304	1	GCGTGGTGAGACCC	T05A7.8	sre-40
12-0	CHROMOSOME_II	4684396	4684409	1	TCGTGGTGAGACCC	T05A7.8	sre-40
12-0	CHROMOSOME_II	4684306	4684319	1	TCGTGGCGAGACCC	T05A7.8	sre-40
12-0	CHROMOSOME_II	8185147	8185160	-1	TCGTGCCGAGACCC	T05C12.6a	mig-5
12-0	CHROMOSOME_II	8185147	8185160	-1	TCGTGCCGAGACCC	T05C12.7	cct-1
12-0	CHROMOSOME_IV	11111361	11111374	1	TCGCGGCGAGATAT	T05E11.1	rps-5
12-0	CHROMOSOME_IV	11124855	11124868	-1	TCGCTGCGGGACCC	T05E11.4	spo-11
12-0	CHROMOSOME_I	9619968	9619981	-1	TCGTTGCGAGACCC	T05F1.1a	nra-2
12-0	CHROMOSOME_V	6450297	6450310	1	GCGTTGCGAGACCT	T05H4.1	acl-8
12-0	CHROMOSOME_V	6433750	6433763	1	TCGCGCCGAGACCC	T05H4.14	gad-1
12-0	CHROMOSOME_V	6433750	6433763	1	TCGCGCCGAGACCC	T05H4.6
12-0	CHROMOSOME_I	9080580	9080593	-1	TCGCTGCGGGACCA	T06D10.2
12-0	CHROMOSOME_V	15399987	15400000	-1	TCGTTGCGAGACCC	T06E6.15
12-0	CHROMOSOME_V	15399987	15400000	-1	TCGTTGCGAGACCC	T06E6.4	sri-7
12-0	CHROMOSOME_IV	385613	385626	1	TCGTGGCGAGACGT	T07A9.1	pqbp-1.2
12-0	CHROMOSOME_IV	385613	385626	1	TCGTGGCGAGACGT	T07A9.11	rps-24
12-0	CHROMOSOME_IV	425764	425777	-1	TCGTGGCGAGACCC	T07A9.6	daf-18
12-0	CHROMOSOME_IV	10558429	10558442	-1	TCGTTGTGAGACCT	T07G12.11	zim-3
12-0	CHROMOSOME_I	6210323	6210336	-1	GCGCGCCGAGACCC	T08B2.7b
12-0	CHROMOSOME_X	182371	182384	-1	TCGTGGCGAGACCC	T08D2.6
12-0	CHROMOSOME_X	182371	182384	-1	TCGTGGCGAGACCC	T08D2.7
12-0	CHROMOSOME_IV	8236340	8236353	-1	TCGTTGCGAGACCA	T09A12.4d	nhr-66
12-0	CHROMOSOME_V	5336550	5336563	1	GCGTGGCGAGACCT	T09D3.6	srg-29
12-0	CHROMOSOME_I	6950805	6950818	-1	GCGTGGCGAGACCA	T10B11.1	pcbd-1
12-0	CHROMOSOME_I	6950805	6950818	-1	GCGTGGCGAGACCA	T10B11.7a
12-0	CHROMOSOME_I	6950805	6950818	-1	GCGTGGCGAGACCA	T10B11.7b
12-0	CHROMOSOME_V	16024548	16024561	-1	TCGTGGCGAGACCC	T10C6.6b
12-0	CHROMOSOME_IV	5469868	5469881	1	TCGTGGTGGGACCA	T11F8.3	rme-2
12-0	CHROMOSOME_III	6248218	6248231	-1	TCGTGGTGAGACCC	T12A2.2
12-0	CHROMOSOME_III	6248218	6248231	-1	TCGTGGTGAGACCC	T12A2.8	gen-1
12-0	CHROMOSOME_IV	12047714	12047727	-1	TCGTTGCGAGACCA	T12G3.4
12-0	CHROMOSOME_X	2237654	2237667	-1	TCGTTGCGAGACCC	T14F9.1	vha-15
12-0	CHROMOSOME_X	2234071	2234084	-1	TCGCTGCGGGACCT	T14F9.2
12-0	CHROMOSOME_V	14207391	14207404	1	GCGTGGCGAGACCC	T16A9.3
12-0	CHROMOSOME_V	12953332	12953345	-1	GCGTGGTGAGACCA	T16G1.11	eif-3.K
12-0	CHROMOSOME_III	10062970	10062983	-1	TCGTGGCGAGACCC	T16G12.5	ekl-6
12-0	CHROMOSOME_III	10083325	10083338	1	TCGCGGTGAGACCA	T16H12.1a
12-0	CHROMOSOME_III	10083325	10083338	1	TCGCGGTGAGACCA	T16H12.1b
12-0	CHROMOSOME_III	10083325	10083338	1	TCGCGGTGAGACCA	T16H12.3a
12-0	CHROMOSOME_V	11228883	11228896	1	TCGCTGCGAGACCT	T19B10.4a	pqn-70
12-0	CHROMOSOME_V	16815190	16815203	1	TCGTGGCGAGACCC	T20B3.1
12-0	CHROMOSOME_V	3391863	3391876	1	TCGTGCTGAGACCC	T20D4.13
12-0	CHROMOSOME_III	10212248	10212261	1	TCGCGGCGAGACCC	T20G5.10
12-0	CHROMOSOME_III	10212248	10212261	1	TCGCGGCGAGACCC	T20G5.4
12-0	CHROMOSOME_II	8927183	8927196	1	TCGTGGCGAGACCC	T21B10.7	cct-2
12-0	CHROMOSOME_IV	6910259	6910272	-1	TCGTGGCGAGACCC	T22D1.4
12-0	CHROMOSOME_IV	6910259	6910272	-1	TCGTGGCGAGACCC	T22D1.9	rpn-1
12-0	CHROMOSOME_V	3592650	3592663	-1	GCGTGGCGAGACCC	T22F3.12
12-0	CHROMOSOME_V	3586439	3586452	1	TCGTGCCGAGATAT	T22F3.2a
12-0	CHROMOSOME_V	3586439	3586452	1	TCGTGCCGAGATAT	T22F3.4	nog-1
12-0	CHROMOSOME_V	3586439	3586452	1	TCGTGCCGAGATAT	T22F3.4	rpl-11.1
12-0	CHROMOSOME_I	6717273	6717286	-1	GCGTGGCGAGACCC	T23B3.1
12-0	CHROMOSOME_I	7695374	7695387	-1	TCGCTGCGAGACCC	T23G11.3	gld-1
12-0	CHROMOSOME_II	9169588	9169601	-1	GCGTTGCGAGACCC	T23G7.1	dpl-1
12-0	CHROMOSOME_I	9960295	9960308	1	TCGCTGCGAGACCC	T24D1.3
12-0	CHROMOSOME_II	9109003	9109016	1	TCGTGGTGAGACCT	T24H10.3	dnj-23
12-0	CHROMOSOME_II	9109003	9109016	1	TCGTGGTGAGACCT	T24H10.4
12-0	CHROMOSOME_II	6244741	6244754	-1	GCGCGGCGAGACCA	T24H7.5a	tat-4
12-0	CHROMOSOME_X	16505057	16505070	-1	TCGTGGTGAGACCC	T25D1.3
12-0	CHROMOSOME_X	16505072	16505085	-1	TCGTGGCGAGACCC	T25D1.3
12-0	CHROMOSOME_X	16505087	16505100	-1	TCGTGGTGAGACCC	T25D1.3
12-0	CHROMOSOME_X	16505102	16505115	-1	TCGTGGCGAGACCT	T25D1.3
12-0	CHROMOSOME_X	16505117	16505130	-1	TCGTGGTGAGACCC	T25D1.3
12-0	CHROMOSOME_X	16505147	16505160	-1	TCGTGGTGAGACCC	T25D1.3
12-0	CHROMOSOME_X	16505132	16505145	-1	TCGTGGTGAGACCC	T25D1.3
12-0	CHROMOSOME_III	6465051	6465064	-1	TCGTTGCGGGACCC	T26A5.3	nduf-2.2
12-0	CHROMOSOME_X	16067829	16067842	1	GCGTGGCGAGACCA	T27A8.4
12-0	CHROMOSOME_III	13463010	13463023	1	GCGTGGCGAGACCT	T27E9.1a	ant-1.1
12-0	CHROMOSOME_III	13463010	13463023	1	GCGTGGCGAGACCT	T27E9.2
12-0	CHROMOSOME_II	6489943	6489956	-1	TCGTTGCGAGACCA	T28D9.10	snr-3
12-0	CHROMOSOME_II	6489943	6489956	-1	TCGTTGCGAGACCA	T28D9.2a	rsp-5
12-0	CHROMOSOME_II	6489943	6489956	-1	TCGTTGCGAGACCA	T28D9.2c	rsp-5
12-0	CHROMOSOME_III	4749443	4749456	1	TCGCGGCGAGACCC	VB0393L.2
12-0	CHROMOSOME_X	20982	20995	1	TCGTGGCGGGACCC	VY35H6BL.2
12-0	CHROMOSOME_X	20696	20709	1	TCGCGGCGAGACCC	VY35H6BL.2
12-0	CHROMOSOME_X	20659	20672	-1	TCGCGGCGGGACCC	VY35H6BL.2
12-0	CHROMOSOME_V	6496770	6496783	1	TCGTTGCGAGACCC	W01A11.2
12-0	CHROMOSOME_I	3266785	3266798	-1	TCGTTGCGAGACCC	W01B11.3	nol-5
12-0	CHROMOSOME_II	14815031	14815044	-1	TCGCTGCGAGACAC	W01D2.1
12-0	CHROMOSOME_I	12737762	12737775	1	TCGTGGCGAGACCC	W02A11.3	toe-4
12-0	CHROMOSOME_III	687489	687502	-1	GCGTGGCGAGACCC	W02B3.5
12-0	CHROMOSOME_III	687526	687539	1	TCGTGGCGAGATCC	W02B3.5
12-0	CHROMOSOME_V	6702799	6702812	1	TCGTGGCGAGACAC	W02F12.3
12-0	CHROMOSOME_II	11968358	11968371	-1	TCGTGGTGAGACCC	W03C9.7	mex-1
12-0	CHROMOSOME_I	13854158	13854171	1	TCGCGGCGAGACCC	W04A8.6a
12-0	CHROMOSOME_V	12662148	12662161	1	TCGTGGCGAGATCA	W05B10.3
12-0	CHROMOSOME_X	6263469	6263482	-1	TCGTGGCGGGACAC	W05H9.4
12-0	CHROMOSOME_V	16793491	16793504	-1	TCGTTGCGAGATCA	W06H3.2b	pus-1
12-0	CHROMOSOME_IV	9824577	9824590	-1	TCGTGGCGAGACCT	W08D2.5a	catp-6
12-0	CHROMOSOME_IV	3294758	3294771	-1	TCGTTGCGAGACCT	W08E12.7
12-0	CHROMOSOME_V	16367132	16367145	-1	TCGCGGCGAGACCC	W08G11.3a
12-0	CHROMOSOME_V	8825600	8825613	-1	TCGCTGCGAGACCA	W09B7.3
12-0	CHROMOSOME_V	8825625	8825638	-1	GCGCGGTGAGACCC	W09B7.3
12-0	CHROMOSOME_I	13628672	13628685	-1	TCGCGCCGAGACCC	W09C5.1
12-0	CHROMOSOME_I	13628672	13628685	-1	TCGCGCCGAGACCC	W09C5.2	unc-59
12-0	CHROMOSOME_I	13653939	13653952	1	TCGTGGCGAGACCC	W09C5.6a	rpl-31
12-0	CHROMOSOME_I	13653939	13653952	1	TCGTGGCGAGACCC	W09C5.7
12-0	CHROMOSOME_IV	1221644	1221657	1	TCGTGGCGGGACCC	W09G12.10
12-0	CHROMOSOME_I	2846348	2846361	1	TCGCTGTGAGACCT	W10C8.1	ccb-2
12-0	CHROMOSOME_I	2855955	2855968	-1	TCGTGGCGAGACCC	W10C8.5
12-0	CHROMOSOME_I	2860189	2860202	-1	TCGTGGCGGGACCC	W10C8.6
12-0	CHROMOSOME_II	3549985	3549998	1	TCGTGGCGGGACCC	W10G11.19
12-0	CHROMOSOME_II	3550160	3550173	1	TCGTGGTGAGACCC	W10G11.19
12-0	CHROMOSOME_II	3550505	3550518	1	TCGCGGCGGGACCC	W10G11.19
12-0	CHROMOSOME_II	3550328	3550341	1	TCGTGGCGGGACCC	W10G11.19
12-0	CHROMOSOME_I	10435851	10435864	-1	TCGTGGCGAGACCC	Y106G6H.2a	pab-1
12-0	CHROMOSOME_I	10435851	10435864	-1	TCGTGGCGAGACCC	Y106G6H.3	rpl-30
12-0	CHROMOSOME_II	2894641	2894654	-1	TCGCTGCGAGACCC	Y110A2AL.14	sqv-2
12-0	CHROMOSOME_II	2919664	2919677	-1	TCGTGGCGAGACCA	Y110A2AR.1
12-0	CHROMOSOME_II	2919664	2919677	-1	TCGTGGCGAGACCA	Y110A2AR.3a
12-0	CHROMOSOME_I	5103507	5103520	1	TCGTGGCGAGACGA	Y110A7A.12	tag-300
12-0	CHROMOSOME_I	5162520	5162533	1	GCGTTGCGAGACCC	Y110A7A.18	ppw-2
12-0	CHROMOSOME_III	12624059	12624072	1	TCGTGGCGAGACCC	Y111B2A.13
12-0	CHROMOSOME_III	12626195	12626208	1	TCGTGCCGAGACCC	Y111B2A.14a	pqn-80
12-0	CHROMOSOME_III	12575342	12575355	1	TCGTTGCGGGACCA	Y111B2A.9a
12-0	CHROMOSOME_V	20037279	20037292	1	TCGTGGCGAGACCC	Y113G7A.16
12-0	CHROMOSOME_V	20022384	20022397	1	TCGTGGCGGGACCC	Y113G7A.5	lgc-55
12-0	CHROMOSOME_V	20269918	20269931	1	GCGTTGCGAGACCC	Y113G7B.16
12-0	CHROMOSOME_V	20269918	20269931	1	GCGTTGCGAGACCC	Y113G7B.17	prmt-1
12-0	CHROMOSOME_IV	16936997	16937010	-1	GCGTGGCGAGACCA	Y116A8C.10b
12-0	CHROMOSOME_V	19835728	19835741	-1	TCGCTGCGAGACCC	Y116F11B.5	srw-38
12-0	CHROMOSOME_III	1181617	1181630	1	GCGTGGTGAGACCC	Y119D3B.13
12-0	CHROMOSOME_III	1235525	1235538	-1	TCGCGGTGAGACCC	Y119D3B.9	fbxa-21
12-0	CHROMOSOME_II	3934288	3934301	1	TCGTTGCGAGACCC	Y14H12B.1a
12-0	CHROMOSOME_II	3934288	3934301	1	TCGTTGCGAGACCC	Y14H12B.2
12-0	CHROMOSOME_II	12054069	12054082	1	TCGTGGCGAGACCC	Y17G7B.10b
12-0	CHROMOSOME_IV	4760895	4760908	-1	TCGTGGTGAGACCC	Y17G9B.3	cyp-31A3
12-0	CHROMOSOME_IV	4758354	4758367	1	TCGTGGCGAGACCC	Y17G9B.8
12-0	CHROMOSOME_IV	4760895	4760908	-1	TCGTGGTGAGACCC	Y17G9B.9
12-0	CHROMOSOME_I	12806934	12806947	-1	TCGTGGCGAGACCT	Y18D10A.1
12-0	CHROMOSOME_I	12903665	12903678	1	TCGTGGCGAGACCC	Y18D10A.16
12-0	CHROMOSOME_I	12918249	12918262	-1	TCGTGGCGAGATAT	Y18D10A.19	fkb-2
12-0	CHROMOSOME_V	2379715	2379728	-1	TCGCTGCGAGATAT	Y19D10A.12
12-0	CHROMOSOME_III	1634471	1634484	-1	TCGTTGCGGGACCC	Y22D7AL.11
12-0	CHROMOSOME_III	1634537	1634550	-1	TCGTGGCGGGACCA	Y22D7AL.11
12-0	CHROMOSOME_III	1614152	1614165	1	TCGTGGCGAGACCA	Y22D7AL.9
12-0	CHROMOSOME_II	3061024	3061037	-1	GCGCTGCGAGACCC	Y25C1A.6
12-0	CHROMOSOME_II	3077098	3077111	-1	TCGTGGCGAGACCC	Y25C1A.8a
12-0	CHROMOSOME_V	16536767	16536780	1	TCGTGGCGAGACCT	Y32B12B.1
12-0	CHROMOSOME_V	10478288	10478301	-1	GCGTGGTGAGACCT	Y32F6B.3	crp-1
12-0	CHROMOSOME_V	1912178	1912191	-1	TCGTGGCGAGACCC	Y32G9A.11
12-0	CHROMOSOME_V	1911896	1911909	-1	TCGTGGCGAGACCC	Y32G9A.11
12-0	CHROMOSOME_V	1912311	1912324	-1	TCGTGGCGAGACCC	Y32G9A.11
12-0	CHROMOSOME_III	5361860	5361873	1	TCGTGGTGAGACCT	Y32H12A.1
12-0	CHROMOSOME_I	1034009	1034022	1	TCGTGGCGAGACCC	Y34D9A.3
12-0	CHROMOSOME_I	1034009	1034022	1	TCGTGGCGAGACCC	Y34D9A.4	spd-1
12-0	CHROMOSOME_I	1033648	1033661	1	TCGTGGCGAGACCC	Y34D9A.4	spd-1
12-0	CHROMOSOME_I	1041059	1041072	-1	TCGTTGCGAGACCT	Y34D9A.7
12-0	CHROMOSOME_IV	13979233	13979246	-1	GCGCGCCGAGACCT	Y37A1B.17c
12-0	CHROMOSOME_IV	13979485	13979498	1	TCGCGCCGAGACCC	Y37A1B.17c
12-0	CHROMOSOME_I	2070904	2070917	1	TCGTGGCGAGACCC	Y37E3.8a
12-0	CHROMOSOME_I	2070904	2070917	1	TCGTGGCGAGACCC	Y37E3.9	phb-1
12-0	CHROMOSOME_IV	178684	178697	-1	TCGCGGTGAGACCC	Y38C1AA.4	tcl-2
12-0	CHROMOSOME_V	107096	107109	1	TCGCGGCGAGACCA	Y38C9A.1
12-0	CHROMOSOME_II	12581670	12581683	1	TCGCGGCGAGACCT	Y38E10A.5	clec-4
12-0	CHROMOSOME_III	2021942	2021955	-1	TCGTGGCGAGACAC	Y39A3B.5b	ckr-2
12-0	CHROMOSOME_III	2021874	2021887	-1	TCGCGGCGGGACCC	Y39A3B.5b	ckr-2
12-0	CHROMOSOME_III	1788814	1788827	1	TCGTGGCGGGACCC	Y39A3CL.2	tag-168
12-0	CHROMOSOME_III	1788525	1788538	-1	TCGTGGCGAGACCA	Y39A3CL.2	tag-168
12-0	CHROMOSOME_III	1824354	1824367	-1	TCGTGGTGAGACCC	Y39A3CL.6	pvf-1
12-0	CHROMOSOME_III	1824354	1824367	-1	TCGTGGTGAGACCC	Y39A3CL.7a
12-0	CHROMOSOME_III	1878141	1878154	1	TCGTGGTGGGACCC	Y39A3CR.1a	smi-1
12-0	CHROMOSOME_III	1878809	1878822	-1	TCGTGGCGGGACCC	Y39A3CR.1b	smi-1
12-0	CHROMOSOME_V	18978119	18978132	1	TCGTGGTGGGACCC	Y39B6A.41
12-0	CHROMOSOME_V	18977974	18977987	1	TCGTGGTGGGACCT	Y39B6A.41
12-0	CHROMOSOME_V	18960422	18960435	1	TCGTGGCGAGACCC	Y39B6A.46	ztf-20
12-0	CHROMOSOME_V	18960159	18960172	1	TCGTGGCGGGACCC	Y39B6A.46	ztf-20
12-0	CHROMOSOME_V	18960576	18960589	1	TCGCGGCGGGACCC	Y39B6A.46	ztf-20
12-0	CHROMOSOME_V	18960271	18960284	-1	TCGTGGTGAGACCC	Y39B6A.46	ztf-20
12-0	CHROMOSOME_III	12972248	12972261	1	TCGCGGTGAGACCT	Y39E4A.3a
12-0	CHROMOSOME_III	12972778	12972791	1	TCGCGCCGAGACCC	Y39E4A.3b
12-0	CHROMOSOME_III	13187367	13187380	-1	TCGTGCCGAGACCC	Y39E4B.12a	gly-5
12-0	CHROMOSOME_I	2307235	2307248	-1	TCGTGGTGAGATAT	Y39G10AR.13	icp-1
12-0	CHROMOSOME_I	2316111	2316124	-1	TCGCGGCGAGACCA	Y39G10AR.7
12-0	CHROMOSOME_I	2307235	2307248	-1	TCGTGGTGAGATAT	Y39G10AR.9a
12-0	CHROMOSOME_I	2307235	2307248	-1	TCGTGGTGAGATAT	Y39G10AR.9b
12-0	CHROMOSOME_II	13973170	13973183	1	TCGCGGCGAGACCC	Y39G8B.1a
12-0	CHROMOSOME_V	3756060	3756073	-1	TCGCGCCGAGACCC	Y39H10A.6
12-0	CHROMOSOME_V	3756259	3756272	1	TCGCGCCGAGACCC	Y39H10A.6
12-0	CHROMOSOME_V	2073306	2073319	-1	TCGCGGCGAGACCC	Y40B10A.9
12-0	CHROMOSOME_IV	15037146	15037159	-1	GCGCGGCGAGACCC	Y41E3.10a	eef-1B.2
12-0	CHROMOSOME_IV	15011063	15011076	-1	TCGCGCCGAGACCC	Y41E3.4c	qars-1
12-0	CHROMOSOME_IV	15029169	15029182	-1	TCGCGGCGAGACCC	Y41E3.8
12-0	CHROMOSOME_V	11109935	11109948	-1	TCGCTGCGGGACCA	Y42A5A.5
12-0	CHROMOSOME_IV	7084902	7084915	1	TCGCTGCGAGACCT	Y43B11AR.4	rps-4
12-0	CHROMOSOME_V	19532630	19532643	-1	TCGTGGTGGGACCC	Y43F8B.2d
12-0	CHROMOSOME_V	19532453	19532466	-1	TCGTGGCGGGACCC	Y43F8B.2d
12-0	CHROMOSOME_V	19532103	19532116	-1	TCGCGGCGGGACCC	Y43F8B.2d
12-0	CHROMOSOME_V	19532260	19532273	-1	TCGCGGCGGGACCC	Y43F8B.2d
12-0	CHROMOSOME_V	19697636	19697649	-1	TCGTGGCGAGACCT	Y43F8C.13
12-0	CHROMOSOME_V	19697636	19697649	-1	TCGTGGCGAGACCT	Y43F8C.14	ani-3
12-0	CHROMOSOME_V	19641075	19641088	1	TCGTGGCGAGACCC	Y43F8C.6
12-0	CHROMOSOME_V	19640914	19640927	1	TCGTGGTGAGACCC	Y43F8C.6
12-0	CHROMOSOME_V	19641038	19641051	-1	TCGTGGCGAGACCC	Y43F8C.6
12-0	CHROMOSOME_IV	13512391	13512404	-1	TCGTGGCGAGACCC	Y45F10A.2	puf-3
12-0	CHROMOSOME_IV	13777672	13777685	-1	TCGTTGCGAGACCC	Y45F10D.12	rpl-18
12-0	CHROMOSOME_III	10562006	10562019	1	TCGTGGTGAGACCC	Y45F3A.1
12-0	CHROMOSOME_V	4185447	4185460	-1	GCGTGGCGAGACCC	Y45G5AM.9c
12-0	CHROMOSOME_V	4185522	4185535	-1	TCGCTGCGAGATAT	Y45G5AM.9c
12-0	CHROMOSOME_III	1755551	1755564	-1	TCGTGGTGGGACCC	Y46E12A.3
12-0	CHROMOSOME_III	1770633	1770646	1	TCGTGGTGAGACCC	Y46E12A.4	tbx-43
12-0	CHROMOSOME_III	1770435	1770448	1	TCGTGGCGGGACCC	Y46E12A.4	tbx-43
12-0	CHROMOSOME_III	1770399	1770412	-1	TCGTGGTGAGACCT	Y46E12A.4	tbx-43
12-0	CHROMOSOME_II	15232862	15232875	-1	TCGTGGCGAGACCC	Y46E12BL.2
12-0	CHROMOSOME_III	11195413	11195426	-1	TCGTGCCGAGACCC	Y47D3A.6a	tra-1
12-0	CHROMOSOME_III	11195193	11195206	1	TCGTGGTGAGACCC	Y47D3A.6a	tra-1
12-0	CHROMOSOME_III	11195427	11195440	1	TCGTGGTGAGACCC	Y47D3A.6a	tra-1
12-0	CHROMOSOME_II	14243819	14243832	-1	TCGTGGCGGGACCC	Y48B6A.11	jmjd-2
12-0	CHROMOSOME_II	14243863	14243876	1	TCGTGGCGGGACCC	Y48B6A.11	jmjd-2
12-0	CHROMOSOME_II	14244033	14244046	1	TCGTGGCGGGACCT	Y48B6A.11	jmjd-2
12-0	CHROMOSOME_II	14243645	14243658	1	TCGTGGTGGGACCC	Y48B6A.11	jmjd-2
12-0	CHROMOSOME_II	13575289	13575302	1	TCGTGGTGAGACCC	Y48E1B.5
12-0	CHROMOSOME_II	13575095	13575108	1	TCGTGGCGGGACCT	Y48E1B.5
12-0	CHROMOSOME_II	13575289	13575302	1	TCGTGGTGAGACCC	Y48E1B.7
12-0	CHROMOSOME_I	332569	332582	-1	TCGTGGCGAGATCC	Y48G1A.3	daf-25
12-0	CHROMOSOME_I	217814	217827	-1	TCGCGGCGGGACCC	Y48G1BL.4
12-0	CHROMOSOME_I	251998	252011	-1	TCGTGGTGAGACCT	Y48G1BM.1
12-0	CHROMOSOME_I	251998	252011	-1	TCGTGGTGAGACCT	Y48G1BM.8
12-0	CHROMOSOME_I	259465	259478	1	TCGCTGCGAGACCT	Y48G1BR.1
12-0	CHROMOSOME_I	80560	80573	-1	TCGCGGTGGGACCC	Y48G1C.10
12-0	CHROMOSOME_I	80812	80825	-1	TCGTGGTGAGACCC	Y48G1C.10
12-0	CHROMOSOME_I	72418	72431	1	TCGTGCCGGGACCA	Y48G1C.2	csk-1
12-0	CHROMOSOME_I	108572	108585	-1	TCGCGCCGAGACCA	Y48G1C.8
12-0	CHROMOSOME_I	1156171	1156184	1	TCGCGGCGAGACCC	Y48G8AL.14	aps-3
12-0	CHROMOSOME_I	1156171	1156184	1	TCGCGGCGAGACCC	Y48G8AL.8a	rpl-17
12-0	CHROMOSOME_III	2092279	2092292	1	TCGTGGCGAGACCC	Y48G9A.9a
12-0	CHROMOSOME_III	2095276	2095289	-1	GCGTGGTGAGACCC	Y48G9A.9b
12-0	CHROMOSOME_V	14358957	14358970	-1	TCGTGGCGGGACCC	Y49A3A.4
12-0	CHROMOSOME_III	12453364	12453377	1	GCGTGGTGGGACCC	Y49E10.19	ani-1
12-0	CHROMOSOME_III	12466097	12466110	-1	TCGCTGCGAGATAT	Y49E10.22	pstk-1
12-0	CHROMOSOME_III	12466241	12466254	1	TCGCTGCGAGATAT	Y49E10.22	pstk-1
12-0	CHROMOSOME_II	3365979	3365992	1	TCGTGGTGAGACCC	Y49F6C.6
12-0	CHROMOSOME_IV	5354123	5354136	-1	TCGTTGCGAGACCC	Y4C6B.1
12-0	CHROMOSOME_I	1967663	1967676	1	TCGTGGCGAGACCA	Y51F10.3
12-0	CHROMOSOME_II	13872617	13872630	-1	GCGTGGTGAGACCC	Y51H1A.2
12-0	CHROMOSOME_II	13872617	13872630	-1	GCGTGGTGAGACCC	Y51H1A.3a
12-0	CHROMOSOME_II	13872617	13872630	-1	GCGTGGTGAGACCC	Y51H1A.3b
12-0	CHROMOSOME_IV	16489175	16489188	-1	TCGCGGCGAGACCC	Y51H4A.3	rho-1
12-0	CHROMOSOME_IV	16489384	16489397	1	TCGCGGCGAGACCC	Y51H4A.3	rho-1
12-0	CHROMOSOME_II	9746203	9746216	1	TCGCTGCGAGACCC	Y53C12B.1
12-0	CHROMOSOME_II	9746203	9746216	1	TCGCTGCGAGACCC	Y53C12B.3a	nos-3
12-0	CHROMOSOME_II	15157760	15157773	-1	TCGTGGTGGGACAC	Y53F4B.28	ptr-20
12-0	CHROMOSOME_III	3286403	3286416	1	TCGTGGCGAGACCC	Y53G8AR.7b
12-0	CHROMOSOME_III	3286235	3286248	1	TCGTGGCGAGACCC	Y53G8AR.7b
12-0	CHROMOSOME_III	3286366	3286379	-1	TCGTGGCGGGACCT	Y53G8AR.7b
12-0	CHROMOSOME_I	3212698	3212711	1	TCGCGCCGAGACCC	Y54E10A.4a	fog-1
12-0	CHROMOSOME_II	14778221	14778234	-1	TCGTGGCGAGACCA	Y54E2A.8
12-0	CHROMOSOME_III	2502131	2502144	-1	TCGTGGTGAGACCC	Y54F10AM.7
12-0	CHROMOSOME_IV	2766755	2766768	-1	TCGTGGCGAGACCC	Y54G2A.11b
12-0	CHROMOSOME_IV	2766634	2766647	1	TCGCGGCGAGACCC	Y54G2A.11b
12-0	CHROMOSOME_IV	2767041	2767054	-1	TCGTGGCGAGACCC	Y54G2A.11b
12-0	CHROMOSOME_III	472185	472198	1	TCGTGGCGGGACCC	Y55B1BR.4
12-0	CHROMOSOME_III	3046150	3046163	1	TCGTGGTGGGACCC	Y55D5A.6	cutl-25
12-0	CHROMOSOME_IV	1012595	1012608	-1	TCGTTGTGAGACCC	Y55F3AM.3a
12-0	CHROMOSOME_IV	998534	998547	-1	TCGTGGCGGGACCC	Y55F3AM.5
12-0	CHROMOSOME_IV	998815	998828	-1	TCGTTGTGGGACCC	Y55F3AM.5
12-0	CHROMOSOME_IV	998571	998584	1	TCGTGGTGGGACCT	Y55F3AM.5
12-0	CHROMOSOME_IV	990550	990563	-1	TCGCGGCGGGACCC	Y55F3AM.7	egrh-2
12-0	CHROMOSOME_IV	1094327	1094340	-1	TCGCGGCGGGACCC	Y55F3AR.2
12-0	CHROMOSOME_IV	1094327	1094340	-1	TCGCGGCGGGACCC	Y55F3AR.3	cct-8
12-0	CHROMOSOME_IV	800686	800699	-1	TCGTGGCGAGACCC	Y55F3BL.1
12-0	CHROMOSOME_IV	800715	800728	1	TCGTGGCGAGACCC	Y55F3BL.1
12-0	CHROMOSOME_III	11914370	11914383	-1	TCGCGCCGAGACCC	Y56A3A.16
12-0	CHROMOSOME_III	11920369	11920382	-1	TCGCTGCGAGACCC	Y56A3A.20	ccf-1
12-0	CHROMOSOME_III	11920369	11920382	-1	TCGCTGCGAGACCC	Y56A3A.21	trap-4
12-0	CHROMOSOME_III	11869725	11869738	1	TCGCTGTGAGACCC	Y56A3A.4a	taf-12
12-0	CHROMOSOME_III	11869308	11869321	1	TCGTTGTGAGACCC	Y56A3A.4a	taf-12
12-0	CHROMOSOME_III	11869518	11869531	1	TCGCTGTGAGACCC	Y56A3A.4a	taf-12
12-0	CHROMOSOME_III	11869308	11869321	1	TCGTTGTGAGACCC	Y56A3A.4b	taf-12
12-0	CHROMOSOME_III	11892935	11892948	1	TCGTTGCGAGACCT	Y56A3A.5	faah-5
12-0	CHROMOSOME_II	12221835	12221848	-1	TCGCTGCGGGACCC	Y57A10A.18a	pqn-87
12-0	CHROMOSOME_II	12221945	12221958	1	TCGTGGCGAGACCC	Y57A10A.18a	pqn-87
12-0	CHROMOSOME_II	12225047	12225060	1	TCGTGGTGAGACCT	Y57A10A.19	rsr-2
12-0	CHROMOSOME_II	12147309	12147322	1	TCGTTGCGAGACCC	Y57A10A.2
12-0	CHROMOSOME_V	19916069	19916082	1	TCGCGGCGAGACGC	Y60A3A.12	chk-2
12-0	CHROMOSOME_V	19916299	19916312	1	TCGCGGCGAGACCC	Y60A3A.12	chk-2
12-0	CHROMOSOME_V	19916299	19916312	1	TCGCGGCGAGACCC	Y60A3A.19a
12-0	CHROMOSOME_V	19916069	19916082	1	TCGCGGCGAGACGC	Y60A3A.19a
12-0	CHROMOSOME_IV	13370504	13370517	1	GCGTGGCGAGACCC	Y62E10A.1	rla-2
12-0	CHROMOSOME_IV	13370504	13370517	1	GCGTGGCGAGACCC	Y62E10A.2
12-0	CHROMOSOME_IV	13366381	13366394	1	TCGTGGCGAGACCA	Y62E10A.4b	srsx-25
12-0	CHROMOSOME_IV	16411854	16411867	1	TCGTGCCGAGACCC	Y65A5A.2a
12-0	CHROMOSOME_I	647777	647790	1	TCGCGGCGAGACCC	Y65B4A.7
12-0	CHROMOSOME_I	506342	506355	1	TCGTGGTGAGACCA	Y65B4BL.2	deps-1
12-0	CHROMOSOME_I	502119	502132	1	TCGTGGTGAGACCC	Y65B4BL.3
12-0	CHROMOSOME_I	506342	506355	1	TCGTGGTGAGACCA	Y65B4BL.4
12-0	CHROMOSOME_I	520523	520536	1	TCGTGGCGAGACCC	Y65B4BL.6b
12-0	CHROMOSOME_I	534009	534022	1	TCGTGCCGAGATAT	Y65B4BR.8
12-0	CHROMOSOME_III	11487418	11487431	-1	TCGCTGCGAGATAT	Y66A7A.2
12-0	CHROMOSOME_III	11631562	11631575	1	TCGTGGTGGGACCC	Y66A7A.7
12-0	CHROMOSOME_III	11631523	11631536	-1	TCGTGGTGGGACCC	Y66A7A.7
12-0	CHROMOSOME_III	11524193	11524206	-1	TCGTGGCGAGACCC	Y66D12A.16a
12-0	CHROMOSOME_III	11524193	11524206	-1	TCGTGGCGAGACCC	Y66D12A.17	such-1
12-0	CHROMOSOME_III	11508901	11508914	1	TCGTGGCGAGACCC	Y66D12A.19
12-0	CHROMOSOME_IV	425764	425777	-1	TCGTGGCGAGACCC	Y66H1A.4
12-0	CHROMOSOME_III	1554702	1554715	-1	GCGTGGCGAGACCC	Y67D2.6
12-0	CHROMOSOME_IV	3053063	3053076	-1	TCGTGGCGAGACCC	Y67D8C.4
12-0	CHROMOSOME_IV	3053078	3053091	-1	TCGTGGTGAGATCC	Y67D8C.4
12-0	CHROMOSOME_IV	3053093	3053106	-1	TCGCGGTGAGACCC	Y67D8C.4
12-0	CHROMOSOME_IV	3053033	3053046	-1	TCGTGGTGAGACCC	Y67D8C.4
12-0	CHROMOSOME_IV	13290164	13290177	-1	GCGCGCCGAGACCC	Y67H2A.2b
12-0	CHROMOSOME_IV	13290353	13290366	1	GCGCTCCGAGACCC	Y67H2A.2b
12-0	CHROMOSOME_IV	13290573	13290586	1	TCGCGCCGAGACCA	Y67H2A.2b
12-0	CHROMOSOME_IV	13314960	13314973	1	GCGTGGCGAGACCT	Y67H2A.8	fat-1
12-0	CHROMOSOME_IV	2481568	2481581	-1	TCGTGGCGGGACCC	Y69A2AL.2
12-0	CHROMOSOME_IV	2482007	2482020	-1	TCGTGGTGAGACCC	Y69A2AL.2
12-0	CHROMOSOME_IV	2481780	2481793	1	TCGTGGTGAGACCC	Y69A2AL.2
12-0	CHROMOSOME_IV	2495309	2495322	-1	TCGCGGCGAGACCC	Y69A2AR.18a
12-0	CHROMOSOME_IV	2495309	2495322	-1	TCGCGGCGAGACCC	Y69A2AR.21
12-0	CHROMOSOME_IV	2598628	2598641	1	TCGTGGTGGGACCC	Y69A2AR.27
12-0	CHROMOSOME_IV	2618444	2618457	1	TCGTTGCGGGACCC	Y69A2AR.4	smf-3
12-0	CHROMOSOME_IV	2618556	2618569	-1	TCGCGGTGGGACCC	Y69A2AR.4	smf-3
12-0	CHROMOSOME_IV	2604626	2604639	-1	TCGCGGCGGGACCA	Y69A2AR.7c
12-0	CHROMOSOME_IV	2604663	2604676	1	TCGTGGCGAGACCC	Y69A2AR.7c
12-0	CHROMOSOME_I	13951845	13951858	-1	TCGTGGCGAGACCC	Y71A12B.1	rps-6
12-0	CHROMOSOME_I	13951845	13951858	-1	TCGTGGCGAGACCC	Y71A12B.9	usp-3
12-0	CHROMOSOME_I	2924855	2924868	1	TCGCGGCGAGACCA	Y71F9AL.1
12-0	CHROMOSOME_I	2924855	2924868	1	TCGCGGCGAGACCA	Y71F9AL.18	pme-1
12-0	CHROMOSOME_I	2928180	2928193	-1	TCGCGGCGAGACCC	Y71F9AM.6	trap-1
12-0	CHROMOSOME_I	2707117	2707130	-1	TCGTGGTGGGACCT	Y71F9B.5a	lin-17
12-0	CHROMOSOME_I	2758715	2758728	-1	TCGTTGCGAGACCC	Y71F9B.7	plk-2
12-0	CHROMOSOME_I	1701924	1701937	-1	TCGTGGTGAGACCC	Y71G12B.13
12-0	CHROMOSOME_I	1812787	1812800	-1	TCGCTGCGAGACCT	Y71G12B.3
12-0	CHROMOSOME_III	2725594	2725607	-1	TCGTTGCGAGACCC	Y71H2AM.11
12-0	CHROMOSOME_III	2788376	2788389	1	TCGTGGCGAGACCA	Y71H2AM.24
12-0	CHROMOSOME_III	2725594	2725607	-1	TCGTTGCGAGACCC	Y71H2AM.7
12-0	CHROMOSOME_X	47565	47578	1	TCGTGGCGAGACCC	Y73B3A.1
12-0	CHROMOSOME_X	47565	47578	1	TCGTGGCGAGACCC	Y73B3A.20
12-0	CHROMOSOME_IV	6336364	6336377	-1	TCGTGGCGAGACCC	Y73B6BL.13	mif-4
12-0	CHROMOSOME_IV	6419394	6419407	1	GCGTGGTGAGACCA	Y73B6BL.2	htp-2
12-0	CHROMOSOME_IV	6419394	6419407	1	GCGTGGTGAGACCA	Y73B6BL.23
12-0	CHROMOSOME_IV	6421316	6421329	1	TCGTGGCGAGACCT	Y73B6BL.38	puf-11
12-0	CHROMOSOME_IV	6421316	6421329	1	TCGTGGCGAGACCT	Y73B6BL.45
12-0	CHROMOSOME_IV	6323856	6323869	-1	TCGCTGCGAGACCC	Y73B6BL.6a	sqd-1
12-0	CHROMOSOME_IV	15453284	15453297	-1	TCGTGGCGAGACCT	Y73F8A.24a
12-0	CHROMOSOME_III	12183122	12183135	1	TCGTGCCGAGACCC	Y75B8A.10
12-0	CHROMOSOME_III	12225356	12225369	-1	TCGTGGCGAGACCC	Y75B8A.17	gmn-1
12-0	CHROMOSOME_III	12312508	12312521	1	TCGTGGCGGGACCC	Y75B8A.39
12-0	CHROMOSOME_III	12130368	12130381	-1	TCGCTGCGAGATAT	Y75B8A.6
12-0	CHROMOSOME_IV	1420857	1420870	1	TCGTTGCGAGACCC	Y77E11A.4	jtr-1
12-0	CHROMOSOME_IV	1419984	1419997	1	TCGTGGCGAGACCC	Y77E11A.7a
12-0	CHROMOSOME_III	1418868	1418881	1	GCGTGGCGAGACCC	Y82E9BR.3
12-0	CHROMOSOME_I	13564085	13564098	-1	TCGCGCTGAGACCT	Y87G2A.15	grd-15
12-0	CHROMOSOME_III	1080757	1080770	1	TCGTGGTGAGACCC	Y92C3B.1	kbp-4
12-0	CHROMOSOME_III	1080757	1080770	1	TCGTGGTGAGACCC	Y92C3B.3a	rab-18
12-0	CHROMOSOME_III	1080757	1080770	1	TCGTGGTGAGACCC	Y92C3B.3b	rab-18
12-0	CHROMOSOME_IV	2742698	2742711	-1	TCGCGGTGAGACAC	Y94H6A.1	nhr-277
12-0	CHROMOSOME_V	7986635	7986648	1	TCGCGGCGAGACCC	Y97E10AL.1
12-0	CHROMOSOME_V	20297273	20297286	-1	TCGTGGCGGGACCC	ZC15.5
12-0	CHROMOSOME_V	8696607	8696620	-1	GCGTGGCGGGACCA	ZC190.10
12-0	CHROMOSOME_I	6369882	6369895	-1	TCGCGGCGAGACCC	ZC308.1a	gld-2
12-0	CHROMOSOME_III	5275129	5275142	1	TCGCGGCGAGACCC	ZC395.10
12-0	CHROMOSOME_III	5275129	5275142	1	TCGCGGCGAGACCC	ZC395.3a	toc-1
12-0	CHROMOSOME_III	5275129	5275142	1	TCGCGGCGAGACCC	ZC395.3b	toc-1
12-0	CHROMOSOME_I	10330595	10330608	-1	GCGCTGCGAGACCC	ZC434.2	rps-7
12-0	CHROMOSOME_III	12978872	12978885	-1	TCGCGGCGAGACCC	ZK1010.1	ubq-2
12-0	CHROMOSOME_III	12978872	12978885	-1	TCGCGGCGAGACCC	ZK1010.3	frg-1
12-0	CHROMOSOME_V	6591804	6591817	-1	TCGCGGCGAGACCC	ZK1055.2
12-0	CHROMOSOME_V	6605644	6605657	1	TCGTGGCGAGACCT	ZK1055.7
12-0	CHROMOSOME_II	9213171	9213184	-1	TCGTGCCGAGACCA	ZK1067.8
12-0	CHROMOSOME_II	7037835	7037848	1	TCGTGGCGAGACCC	ZK1127.7	cin-4
12-0	CHROMOSOME_II	9647571	9647584	1	GCGTGGCGAGACCC	ZK1307.5	sqv-8
12-0	CHROMOSOME_II	5501112	5501125	1	TCGTGGCGAGACCC	ZK177.6	fzy-1
12-0	CHROMOSOME_II	11646150	11646163	1	TCGTGGCGAGACCC	ZK20.1	ghi-1
12-0	CHROMOSOME_II	11652904	11652917	1	TCGTGGCGAGACCT	ZK20.3	rad-23
12-0	CHROMOSOME_II	11652904	11652917	1	TCGTGGCGAGACCT	ZK20.5	rpn-12
12-0	CHROMOSOME_V	18473889	18473902	1	TCGTGGTGAGACCC	ZK228.5	srh-182
12-0	CHROMOSOME_V	18473874	18473887	1	GCGTGGTGAGACCC	ZK228.5	srh-182
12-0	CHROMOSOME_V	18473889	18473902	1	TCGTGGTGAGACCC	ZK228.6	srh-181
12-0	CHROMOSOME_V	18473874	18473887	1	GCGTGGTGAGACCC	ZK228.6	srh-181
12-0	CHROMOSOME_II	4941202	4941215	-1	TCGTGGCGAGATCA	ZK546.17	cblc-1
12-0	CHROMOSOME_II	4941202	4941215	-1	TCGTGGCGAGATCA	ZK546.19
12-0	CHROMOSOME_II	4939364	4939377	-1	TCGTGGCGAGACCC	ZK546.3
12-0	CHROMOSOME_IV	10935859	10935872	1	TCGTGCTGAGACCC	ZK593.6a	lgg-2
12-0	CHROMOSOME_IV	10940611	10940624	-1	TCGCTGCGAGATAA	ZK593.9
12-0	CHROMOSOME_IV	5391826	5391839	-1	GCGTGGCGAGACCA	ZK616.5
12-0	CHROMOSOME_III	9812710	9812723	-1	TCGCGGCGAGACCC	ZK632.14
12-0	CHROMOSOME_III	9813031	9813044	1	TCGCTGCGAGACCC	ZK632.14
12-0	CHROMOSOME_III	7829060	7829073	1	TCGCGGCGAGACCT	ZK652.6a
12-0	CHROMOSOME_II	10452320	10452333	1	TCGTGCCGAGACCC	ZK673.4
12-0	CHROMOSOME_III	7913716	7913729	-1	GCGCGGCGAGACCA	ZK688.12
12-0	CHROMOSOME_I	14199839	14199852	1	TCGTGGCGGGACCC	ZK849.5
12-0	CHROMOSOME_I	14199491	14199504	1	TCGTGGCGGGACCC	ZK849.6
12-0	CHROMOSOME_II	9842249	9842262	-1	TCGTGGTGGGACGC	ZK938.7	rnh-1.2
12-0	CHROMOSOME_II	10100037	10100050	-1	TCGTTGCGAGACCT	ZK945.2	pas-7
12-0	CHROMOSOME_II	10100037	10100050	-1	TCGTTGCGAGACCT	ZK945.3	puf-12
12-5	CHROMOSOME_IV	12154816	12154829	1	TCATGCGCCTTTAA	B0001.7
12-5	CHROMOSOME_IV	12154455	12154468	1	CCATGCGCCTTTGA	B0001.7
12-5	CHROMOSOME_I	4647212	4647225	-1	TTGCCTCCCTTTAA	B0041.4	rpl-4
12-5	CHROMOSOME_I	4653303	4653316	1	GCATGCGCCTTTAA	B0041.6a	ptps-1
12-5	CHROMOSOME_I	4653303	4653316	1	GCATGCGCCTTTAA	B0041.6b	ptps-1
12-5	CHROMOSOME_I	4647212	4647225	-1	TTGCCTCCCTTTAA	B0041.8
12-5	CHROMOSOME_I	10733765	10733778	-1	CGGTGTGCCTTTAA	B0205.11
12-5	CHROMOSOME_I	10733765	10733778	-1	CGGTGTGCCTTTAA	B0205.7	kin-3
12-5	CHROMOSOME_II	7758905	7758918	1	GTATGCGCCTTTAA	B0228.7
12-5	CHROMOSOME_III	5767480	5767493	-1	ATATGTGCCTTTAA	B0244.11
12-5	CHROMOSOME_V	20479261	20479274	-1	GCGTGCGCCTTTAA	B0250.1	rpl-2
12-5	CHROMOSOME_V	20479261	20479274	-1	GCGTGCGCCTTTAA	B0250.2	calf-1
12-5	CHROMOSOME_I	5272194	5272207	1	GTGTGCGCCTTTAA	B0261.8
12-5	CHROMOSOME_IV	5494066	5494079	1	AAATGCGCCTTTAA	B0273.1
12-5	CHROMOSOME_IV	5494128	5494141	-1	CCGTGTGCCTTTAA	B0273.1
12-5	CHROMOSOME_IV	5486544	5486557	1	CCATGCGCCTTTAA	B0273.2	puf-7
12-5	CHROMOSOME_IV	5486336	5486349	1	CCATGTGCCTTTAA	B0273.2	puf-7
12-5	CHROMOSOME_IV	5486336	5486349	1	CCATGTGCCTTTAA	B0273.3
12-5	CHROMOSOME_IV	5486544	5486557	1	CCATGCGCCTTTAA	B0273.3
12-5	CHROMOSOME_III	8689245	8689258	-1	TTATGTGCCTTTAA	B0303.4
12-5	CHROMOSOME_II	11518263	11518276	1	GGTTGTGCCTTTAA	B0334.10
12-5	CHROMOSOME_II	11485005	11485018	-1	ATGTGCGCCTTTGA	B0334.2a	twk-5
12-5	CHROMOSOME_II	11492533	11492546	1	GCATGCGCCTTTAA	B0334.3b
12-5	CHROMOSOME_V	8292	8305	1	GCGCCCCCCTTTAA	B0348.6a	ife-3
12-5	CHROMOSOME_II	3056206	3056219	1	CAATGCGCCTTTAA	B0454.1	lin-8
12-5	CHROMOSOME_II	3056609	3056622	1	GTATGCGCCTTTAA	B0454.1	lin-8
12-5	CHROMOSOME_II	8896326	8896339	-1	CCGTGCGCCTTTAA	B0457.1a	lat-1
12-5	CHROMOSOME_IV	13107547	13107560	1	CCGTGCGCCTTTAA	B0564.2
12-5	CHROMOSOME_V	2488406	2488419	1	GCGCCTCCCTTTAA	C01B4.9
12-5	CHROMOSOME_IV	12631177	12631190	1	CTATGCGCCTTTAA	C01C7.1a	ark-1
12-5	CHROMOSOME_II	4294829	4294842	1	ATATGCGCCTTTAA	C01F1.3a
12-5	CHROMOSOME_II	4294994	4295007	-1	GTGTGCGCCTTTAA	C01F1.3a
12-5	CHROMOSOME_V	15077963	15077976	1	GAGTGCGCCTTTAA	C01G10.11e	unc-76
12-5	CHROMOSOME_IV	6530049	6530062	1	CAATGCGCCTTTAA	C01G5.2	prg-2
12-5	CHROMOSOME_IV	6530049	6530062	1	CAATGCGCCTTTAA	C01G5.2	tag-292
12-5	CHROMOSOME_V	1049078	1049091	-1	ATGTGCGCCTTTAA	C02E11.1a	nra-4
12-5	CHROMOSOME_V	1048944	1048957	1	GTGTGTGCCTTTAA	C02E11.1a	nra-4
12-5	CHROMOSOME_V	1049259	1049272	-1	AAATGCGCCTTTAA	C02E11.1a	nra-4
12-5	CHROMOSOME_III	4098654	4098667	-1	GGGTGCGCCTTTAA	C03C10.4
12-5	CHROMOSOME_III	4098440	4098453	1	GTGTGCGCCTTTAA	C03C10.4
12-5	CHROMOSOME_II	388633	388646	-1	GCGTGCGCCTTTAA	C03H5.2	nstp-4
12-5	CHROMOSOME_II	5092009	5092022	-1	GCATGCGCCTTTAA	C04G6.3	pld-1
12-5	CHROMOSOME_IV	6842629	6842642	1	CCATGCGCCTTTAA	C05B10.1	lip-1
12-5	CHROMOSOME_I	6009613	6009626	-1	TCATGTGCCTTTAA	C06A5.8a
12-5	CHROMOSOME_I	6009613	6009626	-1	TCATGTGCCTTTAA	C06A5.8b
12-5	CHROMOSOME_V	15511746	15511759	-1	GCGTGCGCCTTTAA	C06B8.8	rpl-38
12-5	CHROMOSOME_IV	7035742	7035755	1	CAACGCGCCTTTAA	C06G3.3
12-5	CHROMOSOME_IV	7017077	7017090	1	GCGTGTGCCTTTGA	C06G3.6
12-5	CHROMOSOME_III	7986689	7986702	-1	ATGTGCGCCTTTAA	C06G4.1
12-5	CHROMOSOME_III	9690386	9690399	-1	GTGTGCGCCTTTAA	C07A9.8
12-5	CHROMOSOME_II	7394398	7394411	-1	GCACCTCCCTTTAA	C07D10.2a	bath-44
12-5	CHROMOSOME_II	7394468	7394481	1	GTGTGCGCCTTTAA	C07D10.2a	bath-44
12-5	CHROMOSOME_III	4489009	4489022	1	GTACGCGCCTTTAA	C07G2.1a	cpg-1
12-5	CHROMOSOME_I	5485988	5486001	-1	TCATGCGCCTTTGA	C09D4.5	rpl-19
12-5	CHROMOSOME_II	10714595	10714608	-1	ACGTGCGCCTTTAA	C09G5.2	dph-2
12-5	CHROMOSOME_II	10706580	10706593	1	GCATGTCCCTTTAA	C09G5.5	col-80
12-5	CHROMOSOME_II	10714595	10714608	-1	ACGTGCGCCTTTAA	C09G5.7
12-5	CHROMOSOME_II	11097507	11097520	1	GCGTGCGCCTTTAA	C09H10.2	rpl-41
12-5	CHROMOSOME_II	11097507	11097520	1	GCGTGCGCCTTTAA	C09H10.3	nuo-1
12-5	CHROMOSOME_II	11103478	11103491	1	GTGTGCGCCTTTAA	C09H10.5
12-5	CHROMOSOME_II	11104070	11104083	-1	GTGTGCGCCTTTAA	C09H10.9
12-5	CHROMOSOME_II	11103965	11103978	1	GGTTGCGCCTTTAA	C09H10.9
12-5	CHROMOSOME_I	4753390	4753403	-1	GTGTGCGCCTTTAA	C10H11.1	viln-1
12-5	CHROMOSOME_II	14489249	14489262	-1	GAGCGCGCCTTTAA	C13B4.2	usp-14
12-5	CHROMOSOME_III	8618650	8618663	-1	ATATGCGCCTTTAA	C13G5.2
12-5	CHROMOSOME_II	10595044	10595057	-1	AAGTGTGCCTTTAA	C14A4.6
12-5	CHROMOSOME_III	8130438	8130451	-1	CTGTGTGCCTTTAA	C14B9.10
12-5	CHROMOSOME_III	8133105	8133118	1	GTGTGTGCCTTTGA	C14B9.2
12-5	CHROMOSOME_III	8130438	8130451	-1	CTGTGTGCCTTTAA	C14B9.7	rpl-21
12-5	CHROMOSOME_V	5666492	5666505	-1	CTGTGCGCCTTTAA	C14C11.7
12-5	CHROMOSOME_II	6970048	6970061	1	GTGTGCGCCTTTAA	C15F1.5b
12-5	CHROMOSOME_II	4231064	4231077	1	CTGTGCGCCTTTAA	C16A11.10
12-5	CHROMOSOME_II	4237898	4237911	1	GTGTGTCCCTTTAA	C16A11.2a
12-5	CHROMOSOME_II	4229325	4229338	1	CCATGCGCCTTTAA	C16A11.3
12-5	CHROMOSOME_II	4226402	4226415	1	TCGTGCGCCTTTAA	C16A11.4a
12-5	CHROMOSOME_II	4226799	4226812	1	CCGTGCGCCTTTGA	C16A11.4a
12-5	CHROMOSOME_II	4237898	4237911	1	GTGTGTCCCTTTAA	C16A11.6	fbxc-44
12-5	CHROMOSOME_II	4236319	4236332	1	GCATGCGCCTTTAA	C16A11.9	fbxc-43
12-5	CHROMOSOME_III	6389431	6389444	1	GTGTGCGCCTTTAA	C16A3.2
12-5	CHROMOSOME_I	11611494	11611507	1	CCATGCGCCTTTAA	C17D12.1a
12-5	CHROMOSOME_I	11611494	11611507	1	CCATGCGCCTTTAA	C17D12.1b
12-5	CHROMOSOME_I	11611494	11611507	1	CCATGCGCCTTTAA	C17D12.7
12-5	CHROMOSOME_I	9419351	9419364	-1	TTGTGTGCCTTTAA	C17E4.3
12-5	CHROMOSOME_I	9419351	9419364	-1	TTGTGTGCCTTTAA	C17E4.4
12-5	CHROMOSOME_V	5581937	5581950	1	TCGTGTGCCTTTAA	C18C4.10a	klc-2
12-5	CHROMOSOME_V	5580064	5580077	1	GCATGTGCCTTTAA	C18C4.10b	klc-2
12-5	CHROMOSOME_III	11822844	11822857	1	GTATGCGCCTTTAA	C18D11.2	maa-1
12-5	CHROMOSOME_I	4216206	4216219	-1	GTACGCGCCTTTAA	C18E3.9a
12-5	CHROMOSOME_II	8969633	8969646	-1	CCATGCGCCTTTAA	C18E9.3a	szy-20
12-5	CHROMOSOME_II	8969633	8969646	-1	CCATGCGCCTTTAA	C18E9.3c	szy-20
12-5	CHROMOSOME_II	8969633	8969646	-1	CCATGCGCCTTTAA	C18E9.5
12-5	CHROMOSOME_V	4755797	4755810	-1	GCGTGCGCCTTTAA	C18G1.4a	pgl-3
12-5	CHROMOSOME_V	4755797	4755810	-1	GCGTGCGCCTTTAA	C18G1.4a	tag-136
12-5	CHROMOSOME_V	4755797	4755810	-1	GCGTGCGCCTTTAA	C18G1.4b	pgl-3
12-5	CHROMOSOME_V	4755797	4755810	-1	GCGTGCGCCTTTAA	C18G1.4b	tag-136
12-5	CHROMOSOME_III	6206356	6206369	-1	GCATGCGCCTTTAA	C23G10.3	rps-3
12-5	CHROMOSOME_III	6206356	6206369	-1	GCATGCGCCTTTAA	C23G10.8
12-5	CHROMOSOME_V	5536599	5536612	-1	TAATGCGCCTTTAA	C24G6.1	syp-2
12-5	CHROMOSOME_V	5514172	5514185	1	GTATGCGCCTTTAA	C24G6.3	mms-19
12-5	CHROMOSOME_I	10191069	10191082	1	ACGCGCGCCTTTAA	C25A1.10a	dao-5
12-5	CHROMOSOME_V	15060807	15060820	1	GTGTGCGCCTTTAA	C25D7.15b
12-5	CHROMOSOME_V	15060916	15060929	-1	GTACGCGCCTTTAA	C25D7.15b
12-5	CHROMOSOME_V	15060741	15060754	-1	GTTTGCGCCTTTGA	C25D7.15b
12-5	CHROMOSOME_IV	12444137	12444150	1	GTGTGCGCCTTTAA	C25G4.2
12-5	CHROMOSOME_IV	12454468	12454481	-1	ATGTGCGCCTTTAA	C25G4.4	tag-347
12-5	CHROMOSOME_IV	12451587	12451600	-1	ATGTGTCCCTTTAA	C25G4.5	dpy-26
12-5	CHROMOSOME_II	5694060	5694073	1	GGGTGTGCCTTTAA	C25H3.3
12-5	CHROMOSOME_III	4932433	4932446	-1	ACATGCGCCTTTAA	C26E6.12
12-5	CHROMOSOME_III	4932433	4932446	-1	ACATGCGCCTTTAA	C26E6.7a	eri-9
12-5	CHROMOSOME_V	7773880	7773893	-1	GTGTGCGCCTTTAA	C26F1.5	grl-10
12-5	CHROMOSOME_III	7829090	7829103	1	CTACGCGCCTTTAA	C27D11.1	egl-45
12-5	CHROMOSOME_IV	8498995	8499008	1	CAACGTGCCTTTAA	C28C12.2	mesp-1
12-5	CHROMOSOME_IV	8498995	8499008	1	CAACGTGCCTTTAA	C28C12.9a	acdh-13
12-5	CHROMOSOME_III	8224346	8224359	1	GCTTGTGCCTTTAA	C30A5.3
12-5	CHROMOSOME_III	8447047	8447060	-1	CGGTGTGCCTTTAA	C30C11.2	rpn-3
12-5	CHROMOSOME_III	8447047	8447060	-1	CGGTGTGCCTTTAA	C30C11.4
12-5	CHROMOSOME_I	3817438	3817451	1	GCATGCGCCTTTAA	C32E8.11
12-5	CHROMOSOME_I	3783419	3783432	-1	GTGTGCGCCTTTAA	C32E8.4
12-5	CHROMOSOME_I	3783625	3783638	-1	GCATGCGCCTTTAA	C32E8.4
12-5	CHROMOSOME_IV	7796848	7796861	-1	TTATGTGCCTTTAA	C33H5.15	sgo-1
12-5	CHROMOSOME_IV	7796848	7796861	-1	TTATGTGCCTTTAA	C33H5.4a	klp-10
12-5	CHROMOSOME_I	8330142	8330155	1	CCATGTGCCTTTAA	C34B7.1
12-5	CHROMOSOME_III	3470200	3470213	1	ATGTGTGCCTTTAA	C34C12.4
12-5	CHROMOSOME_III	3840268	3840281	1	ATGTGCGCCTTTAA	C36A4.11
12-5	CHROMOSOME_III	3840451	3840464	-1	ATGTGCGCCTTTAA	C36A4.11
12-5	CHROMOSOME_III	3852127	3852140	-1	GTGTGCGCCTTTAA	C36A4.6	cyp-25A4
12-5	CHROMOSOME_V	7854109	7854122	-1	GCATGCGCCTTTAA	C37C3.9
12-5	CHROMOSOME_V	4822373	4822386	-1	CTGTGTGCCTTTAA	C37H5.6b
12-5	CHROMOSOME_I	4463260	4463273	1	CTATGCGCCTTTAA	C41D11.6
12-5	CHROMOSOME_IV	12285014	12285027	1	GCTTCTGCCTTTGA	C42C1.10c
12-5	CHROMOSOME_V	19311395	19311408	-1	GCGCCTCCCTTTAA	C43D7.8
12-5	CHROMOSOME_V	19311637	19311650	1	GCGCCTCCCTTTAA	C43D7.8
12-5	CHROMOSOME_II	6897935	6897948	1	GCATGCGCCTTTAA	C44B7.11
12-5	CHROMOSOME_III	10874951	10874964	-1	GTGTGCGCCTTTAA	C44B9.2
12-5	CHROMOSOME_I	4606637	4606650	1	GCGCGCGCCTTTAA	C44E4.8
12-5	CHROMOSOME_III	3787291	3787304	1	AAGTGCGCCTTTAA	C44F1.5	acy-3
12-5	CHROMOSOME_I	9226673	9226686	1	AAGTGTGCCTTTAA	C45G3.1	aspm-1
12-5	CHROMOSOME_I	9226673	9226686	1	AAGTGTGCCTTTAA	C45G3.3
12-5	CHROMOSOME_IV	2464124	2464137	1	TTGTGTGCCTTTGA	C45G7.3	ilys-3
12-5	CHROMOSOME_III	5053446	5053459	1	GCGTGTGCCTTTAA	C45G9.8
12-5	CHROMOSOME_IV	7770361	7770374	-1	TTGTGCGCCTTTAA	C46A5.8
12-5	CHROMOSOME_II	3727469	3727482	1	GAATGCCCCTTTAC	C46E10.8
12-5	CHROMOSOME_I	12978657	12978670	1	CCATGTGCCTTTGA	C47B2.7a	selb-1
12-5	CHROMOSOME_II	11680336	11680349	1	GTGTGCGCCTTTAA	C47D12.3b	sfxn-1.4
12-5	CHROMOSOME_III	9566096	9566109	1	CAATGCGCCTTTAA	C48B4.11
12-5	CHROMOSOME_III	9559560	9559573	1	TCGTGCGCCTTTAA	C48B4.7
12-5	CHROMOSOME_I	6913944	6913957	1	GTATGCGCCTTTAA	C48B6.6a	smg-1
12-5	CHROMOSOME_IV	13204604	13204617	1	CCGTGCGCCTTTAA	C48D1.2a	ced-3
12-5	CHROMOSOME_IV	13208377	13208390	1	ATGTGCGCCTTTAA	C48D1.9c
12-5	CHROMOSOME_IV	17333803	17333816	-1	CCATGCGCCTTTAA	C49C3.15
12-5	CHROMOSOME_IV	7924290	7924303	1	GCATGCGCCTTTAA	C49H3.10	xpo-3
12-5	CHROMOSOME_IV	7924290	7924303	1	GCATGCGCCTTTAA	C49H3.3
12-5	CHROMOSOME_V	9536636	9536649	-1	GCGCGCGCCTTTAA	C50F4.4
12-5	CHROMOSOME_V	3065298	3065311	1	CTATGTGCCTTTGA	C50H11.11	srt-16
12-5	CHROMOSOME_II	10773001	10773014	1	TTTTGTGCCTTTAA	C52A11.4a	mpz-1
12-5	CHROMOSOME_X	1295023	1295036	1	CCACGCCCCTTTAC	C52B11.3	dop-4
12-5	CHROMOSOME_V	11978011	11978024	-1	GTGTGCGCCTTTAA	C52E4.2b	mif-2
12-5	CHROMOSOME_V	5756386	5756399	1	CTGTGCGCCTTTAA	C53A3.3
12-5	CHROMOSOME_I	1832663	1832676	-1	GCGTGCGCCTTTAA	C53H9.2a
12-5	CHROMOSOME_I	1832663	1832676	-1	GCGTGCGCCTTTAA	C53H9.3
12-5	CHROMOSOME_V	14646040	14646053	1	TAATGTCCCTTTAA	C54G10.2a	rfc-1
12-5	CHROMOSOME_I	8021462	8021475	-1	GTGTGCGCCTTTAA	C54G4.6	dod-18
12-5	CHROMOSOME_I	1014432	1014445	1	GCATGCGCCTTTAA	C54G6.1a
12-5	CHROMOSOME_I	1014657	1014670	1	CGATGCGCCTTTAA	C54G6.1a
12-5	CHROMOSOME_II	6597713	6597726	1	GTGTGCGCCTTTAA	C56C10.13b	dnj-8
12-5	CHROMOSOME_II	6589407	6589420	-1	TGGCCCGCCTTTGA	C56C10.3	vps-32.1
12-5	CHROMOSOME_II	6516270	6516283	1	GTACGTGCCTTTAA	C56E6.7
12-5	CHROMOSOME_III	5543935	5543948	-1	CCATGCGCCTTTAA	D1044.1
12-5	CHROMOSOME_V	10801665	10801678	-1	ACATGCGCCTTTAA	D1054.18a
12-5	CHROMOSOME_V	10801665	10801678	-1	ACATGCGCCTTTAA	D1054.18b
12-5	CHROMOSOME_V	14090779	14090792	1	ATATGCGCCTTTAA	D1086.4a	him-5
12-5	CHROMOSOME_V	14091956	14091969	1	GTGTGCGCCTTTAA	D1086.4b	him-5
12-5	CHROMOSOME_V	14090779	14090792	1	ATATGCGCCTTTAA	D1086.5
12-5	CHROMOSOME_II	9323038	9323051	-1	CTATGCGCCTTTAA	D2013.1	rab-39
12-5	CHROMOSOME_II	9336627	9336640	-1	GTGTGCGCCTTTAA	D2013.8b	scp-1
12-5	CHROMOSOME_I	7588626	7588639	1	CAACGCGCCTTTAA	D2030.6	prg-1
12-5	CHROMOSOME_I	7588626	7588639	1	CAACGCGCCTTTAA	D2030.7
12-5	CHROMOSOME_III	10469733	10469746	-1	TCGTGCGCCTTTAA	D2045.5
12-5	CHROMOSOME_III	10479616	10479629	1	GCGTGCGCCTTTAA	D2045.7
12-5	CHROMOSOME_III	10475688	10475701	-1	ATGTGTGCCTTTAA	D2045.9
12-5	CHROMOSOME_III	10475482	10475495	1	GTGTGCGCCTTTAA	D2045.9
12-5	CHROMOSOME_IV	8379512	8379525	-1	GTGTGCGCCTTTAA	D2096.2a	praf-3
12-5	CHROMOSOME_IV	8379512	8379525	-1	GTGTGCGCCTTTAA	D2096.8
12-5	CHROMOSOME_V	17924640	17924653	1	GTATGCGCCTTTAA	E01B7.1
12-5	CHROMOSOME_III	2461595	2461608	1	GTATGCGCCTTTAA	E02H9.3a
12-5	CHROMOSOME_IV	4743584	4743597	1	GCGTGCGCCTTTAA	E04A4.4b	hoe-1
12-5	CHROMOSOME_II	7199910	7199923	-1	GTGTGTGCCTTTAA	E04F6.2
12-5	CHROMOSOME_II	7199910	7199923	-1	GTGTGTGCCTTTAA	E04F6.6
12-5	CHROMOSOME_II	5414221	5414234	1	GCGTGCGCCTTTAA	EEED8.14
12-5	CHROMOSOME_II	5414221	5414234	1	GCGTGCGCCTTTAA	EEED8.3
12-5	CHROMOSOME_I	8412646	8412659	1	TTGTGTGCCTTTAA	F02E9.7
12-5	CHROMOSOME_I	7352232	7352245	-1	ACACGCGCCTTTAA	F07A5.1a	inx-14
12-5	CHROMOSOME_I	7352232	7352245	-1	ACACGCGCCTTTAA	F07A5.2
12-5	CHROMOSOME_IV	12805750	12805763	1	TTACGCGCCTTTAA	F07C6.4a
12-5	CHROMOSOME_X	8422210	8422223	1	CGGCCTCCCTTTAA	F08F1.7	tag-123
12-5	CHROMOSOME_II	13852121	13852134	-1	CTGCGTGCCTTTGA	F08G2.8
12-5	CHROMOSOME_V	14457264	14457277	1	GTGTGCGCCTTTAA	F08H9.1	coh-3
12-5	CHROMOSOME_V	14460144	14460157	-1	GTGTGCGCCTTTAA	F08H9.2
12-5	CHROMOSOME_II	5369620	5369633	-1	GCATGCGCCTTTAA	F09E5.12
12-5	CHROMOSOME_II	7121906	7121919	-1	TAATGCGCCTTTAA	F10E7.11
12-5	CHROMOSOME_II	7121906	7121919	-1	TAATGCGCCTTTAA	F10E7.2
12-5	CHROMOSOME_I	10023344	10023357	-1	GTGTGCGCCTTTGA	F10G8.2
12-5	CHROMOSOME_I	10023344	10023357	-1	GTGTGCGCCTTTGA	F10G8.4a	eak-6
12-5	CHROMOSOME_IV	17463299	17463312	-1	GGATGCGCCTTTAA	F11E6.10
12-5	CHROMOSOME_II	4871266	4871279	-1	GCTCGTCCCTTTAC	F11G11.11	col-20
12-5	CHROMOSOME_II	4881461	4881474	-1	ACACCTGCCTTTGA	F11G11.2	gst-7
12-5	CHROMOSOME_II	5501142	5501155	1	GTATGCGCCTTTAA	F12A10.8
12-5	CHROMOSOME_II	11724855	11724868	1	ACGTGCGCCTTTAA	F13D12.2	ldh-1
12-5	CHROMOSOME_II	11725053	11725066	-1	GTGTGCGCCTTTAA	F13D12.2	ldh-1
12-5	CHROMOSOME_II	11744685	11744698	-1	GCATGTGCCTTTAA	F13D12.7b	gpb-1
12-5	CHROMOSOME_I	7312354	7312367	1	GTGTGCGCCTTTAA	F13G3.8	eat-5
12-5	CHROMOSOME_I	9287195	9287208	-1	CAATGCGCCTTTAA	F14B4.3
12-5	CHROMOSOME_II	8429295	8429308	1	GCATGCCCCTTTAA	F14E5.2a
12-5	CHROMOSOME_V	15029229	15029242	1	AGATGCGCCTTTGA	F14H8.6b	cng-1
12-5	CHROMOSOME_V	15029229	15029242	1	AGATGCGCCTTTGA	F14H8.8
12-5	CHROMOSOME_I	11530125	11530138	1	CCATGCGCCTTTAA	F15D3.1b	dys-1
12-5	CHROMOSOME_II	13215916	13215929	-1	GTGTGCGCCTTTAA	F15D4.2
12-5	CHROMOSOME_II	13215769	13215782	1	ATATGCGCCTTTAA	F15D4.2
12-5	CHROMOSOME_I	10158544	10158557	-1	CTGTGCGCCTTTAA	F16C3.4
12-5	CHROMOSOME_III	4747753	4747766	-1	CGATGCGCCTTTAA	F17C8.2	col-89
12-5	CHROMOSOME_II	13043730	13043743	-1	CCATGTGCCTTTAA	F18A11.1	puf-6
12-5	CHROMOSOME_III	6592233	6592246	-1	ATATGTGCCTTTAA	F20H11.1
12-5	CHROMOSOME_III	6608234	6608247	-1	GCGTGCGCCTTTAA	F20H11.3	mdh-2
12-5	CHROMOSOME_III	6608234	6608247	-1	GCGTGCGCCTTTAA	F20H11.4
12-5	CHROMOSOME_X	10188145	10188158	-1	GTGTGTGCCTTTGA	F21A10.2a
12-5	CHROMOSOME_X	10188145	10188158	-1	GTGTGTGCCTTTGA	F21A10.2d
12-5	CHROMOSOME_I	4917962	4917975	-1	GTATGTGCCTTTAA	F21F3.7
12-5	CHROMOSOME_III	5136614	5136627	-1	CCACGCGCCTTTAA	F21H11.3	tbx-2
12-5	CHROMOSOME_III	5136800	5136813	1	CCGTGCGCCTTTAA	F21H11.3	tbx-2
12-5	CHROMOSOME_X	6536802	6536815	1	ACACGTGCCTTTGA	F22A3.6a	ilys-5
12-5	CHROMOSOME_IV	11410244	11410257	-1	TCATGCGCCTTTGA	F22B3.4
12-5	CHROMOSOME_V	14442931	14442944	-1	TTATGTGCCTTTAA	F23B12.4b
12-5	CHROMOSOME_V	14457264	14457277	1	GTGTGCGCCTTTAA	F23B12.8a	bmk-1
12-5	CHROMOSOME_V	14457264	14457277	1	GTGTGCGCCTTTAA	F23B12.8b	bmk-1
12-5	CHROMOSOME_I	2433765	2433778	1	GCGTGCGCCTTTAA	F23C8.4	ubxn-1
12-5	CHROMOSOME_I	2422256	2422269	-1	GTGTGCGCCTTTAA	F23C8.6
12-5	CHROMOSOME_I	2433765	2433778	1	GCGTGCGCCTTTAA	F23C8.9
12-5	CHROMOSOME_I	10567624	10567637	-1	CCATGCGCCTTTAA	F25H2.10	rla-0
12-5	CHROMOSOME_I	9155228	9155241	-1	ATATGTGCCTTTAA	F25H5.7
12-5	CHROMOSOME_V	13464667	13464680	1	ACGTGCGCCTTTAA	F25H9.5b	frm-10
12-5	CHROMOSOME_III	4822349	4822362	1	GTTTGCGCCTTTAA	F26A1.8
12-5	CHROMOSOME_IV	17275236	17275249	1	GCGTGTGCCTTTGA	F26D10.11
12-5	CHROMOSOME_I	9761226	9761239	-1	CTGTGCGCCTTTAA	F26E4.2
12-5	CHROMOSOME_V	5826200	5826213	-1	GCATGTCCCTTTAC	F26F12.7	let-418
12-5	CHROMOSOME_V	20580861	20580874	1	CTGTGCGCCTTTAA	F26F2.7
12-5	CHROMOSOME_III	4891161	4891174	1	GAACGTCCCTTTAA	F26F4.5
12-5	CHROMOSOME_II	14413853	14413866	1	GCATGTGCCTTTAA	F26H11.5	exl-1
12-5	CHROMOSOME_I	9287195	9287208	-1	CAATGCGCCTTTAA	F26H9.1	prom-1
12-5	CHROMOSOME_I	9307118	9307131	-1	CCATGTCCCTTTAA	F26H9.4
12-5	CHROMOSOME_IV	9589279	9589292	1	TCATGCGCCTTTAA	F27C8.6
12-5	CHROMOSOME_II	10144723	10144736	1	GTGTGTGCCTTTAA	F27E5.3
12-5	CHROMOSOME_II	8602438	8602451	-1	GCATGCGCCTTTAA	F28C6.3	cpf-1
12-5	CHROMOSOME_II	8602438	8602451	-1	GCATGCGCCTTTAA	F28C6.7a	rpl-26
12-5	CHROMOSOME_IV	12404339	12404352	1	GAATGCGCCTTTAA	F28D1.10	gex-3
12-5	CHROMOSOME_V	15578876	15578889	-1	GCTTGCGCCTTTGA	F28F8.9a
12-5	CHROMOSOME_V	15578876	15578889	-1	GCTTGCGCCTTTGA	F28F8.9b
12-5	CHROMOSOME_I	3987644	3987657	1	TCTTGCGCCTTTGA	F28H1.2	cpn-3
12-5	CHROMOSOME_I	3987495	3987508	-1	GTGTGCGCCTTTAA	F28H1.2	cpn-3
12-5	CHROMOSOME_IV	4653871	4653884	-1	GTGTGCCCCTTTAA	F29B9.4b	psr-1
12-5	CHROMOSOME_II	7256550	7256563	-1	GTGTGCGCCTTTGA	F32A5.8
12-5	CHROMOSOME_I	14838749	14838762	1	ATGTGCGCCTTTAA	F32A7.8
12-5	CHROMOSOME_V	4346944	4346957	-1	CTATGCGCCTTTAA	F32D1.10	mcm-7
12-5	CHROMOSOME_V	4346944	4346957	-1	CTATGCGCCTTTAA	F32D1.2
12-5	CHROMOSOME_I	5846600	5846613	1	CTGCCTGCCTTTGA	F33D11.6
12-5	CHROMOSOME_V	312193	312206	1	GTGTGCGCCTTTAA	F33E11.6a
12-5	CHROMOSOME_III	3733721	3733734	1	GTGTGCGCCTTTAA	F34D10.3
12-5	CHROMOSOME_II	12880529	12880542	-1	GCATGCGCCTTTAA	F35C5.1
12-5	CHROMOSOME_IV	12204768	12204781	-1	TCGCGTGCCTTTGA	F35G2.1b
12-5	CHROMOSOME_II	9560307	9560320	1	GTGTGCGCCTTTGA	F35H8.4
12-5	CHROMOSOME_V	16498686	16498699	-1	GGATGCGCCTTTAA	F36D3.1
12-5	CHROMOSOME_IV	11038404	11038417	1	AGATGCGCCTTTAA	F36H1.2a	tag-144
12-5	CHROMOSOME_III	7195696	7195709	1	GTGTGCGCCTTTAA	F37C12.18
12-5	CHROMOSOME_IV	6595491	6595504	1	CGACCTCCCTTTGA	F38A5.5	nspb-3
12-5	CHROMOSOME_IV	9459401	9459414	-1	CGGCGTGCCTTTGA	F38E11.5
12-5	CHROMOSOME_V	4731280	4731293	-1	GTGTGCGCCTTTAA	F39G3.3
12-5	CHROMOSOME_V	4731346	4731359	1	GGTTGCGCCTTTAA	F39G3.3
12-5	CHROMOSOME_V	4731088	4731101	1	ATGTGCGCCTTTAA	F39G3.3
12-5	CHROMOSOME_V	7877229	7877242	-1	GGATGCGCCTTTAA	F40A3.3a
12-5	CHROMOSOME_V	7877229	7877242	-1	GGATGCGCCTTTAA	F40A3.3b
12-5	CHROMOSOME_IV	11602261	11602274	-1	CGGTGCGCCTTTAA	F40F11.1	rps-11
12-5	CHROMOSOME_II	11126560	11126573	1	CGGTGTGCCTTTAC	F40F8.10	rps-9
12-5	CHROMOSOME_II	11126560	11126573	1	CGGTGTGCCTTTAC	F40F8.9	lsm-1
12-5	CHROMOSOME_V	2264770	2264783	1	ATGTGCGCCTTTAA	F41B5.10	nhr-183
12-5	CHROMOSOME_X	6869870	6869883	-1	TGGCCCGCCTTTAA	F41C6.2
12-5	CHROMOSOME_II	6746293	6746306	-1	CCTTCTGCCTTTGA	F41G3.16	ins-14
12-5	CHROMOSOME_II	6746293	6746306	-1	CCTTCTGCCTTTGA	F41G3.5
12-5	CHROMOSOME_IV	5389232	5389245	1	CTGTGCGCCTTTAA	F41H10.8	elo-6
12-5	CHROMOSOME_III	6168784	6168797	-1	GAGTGCGCCTTTAA	F42A10.4a	efk-1
12-5	CHROMOSOME_III	6177185	6177198	1	CTATGCGCCTTTAA	F42A10.6
12-5	CHROMOSOME_IV	3329719	3329732	-1	GTGTGCGCCTTTAA	F42A6.4	cyp-25A5
12-5	CHROMOSOME_IV	3338929	3338942	1	GTGTGTGCCTTTAA	F42A6.7a	hrp-1
12-5	CHROMOSOME_IV	8630767	8630780	-1	CCGTGTGCCTTTAA	F42A9.1a	dgk-4
12-5	CHROMOSOME_IV	7314148	7314161	1	CCATGTCCCTTTAA	F42C5.8	rps-8
12-5	CHROMOSOME_II	13047587	13047600	1	GAGTGTCCCTTTAA	F42G4.2
12-5	CHROMOSOME_II	13047587	13047600	1	GAGTGTCCCTTTAA	F42G4.7
12-5	CHROMOSOME_III	8479612	8479625	1	GCATGTGCCTTTAA	F42H10.6
12-5	CHROMOSOME_III	4233617	4233630	-1	CCATGTGCCTTTAA	F43C1.4	nhr-20
12-5	CHROMOSOME_II	7364641	7364654	-1	GCGTGCGCCTTTAA	F43E2.5	msra-1
12-5	CHROMOSOME_I	8617120	8617133	-1	CCGTGCGCCTTTAA	F43G9.8
12-5	CHROMOSOME_V	8022058	8022071	1	GAGTGTGCCTTTGA	F43H9.1	ech-3
12-5	CHROMOSOME_III	8831469	8831482	1	GCATGTCCCTTTAA	F44E2.10
12-5	CHROMOSOME_III	8845398	8845411	1	ATGTGCGCCTTTAA	F44E2.6
12-5	CHROMOSOME_III	8845398	8845411	1	ATGTGCGCCTTTAA	F44E2.6b
12-5	CHROMOSOME_II	1713063	1713076	1	TTGTGTGCCTTTGA	F45C12.12	btb-7
12-5	CHROMOSOME_V	12560318	12560331	1	GTGTGTGCCTTTAA	F45D3.5	sel-1
12-5	CHROMOSOME_I	10380433	10380446	1	GTATGTGCCTTTAA	F45H11.5
12-5	CHROMOSOME_I	10380552	10380565	-1	GCATGCGCCTTTAA	F45H11.5
12-5	CHROMOSOME_I	5609047	5609060	-1	GCATGCGCCTTTAA	F46F11.4	ubl-5
12-5	CHROMOSOME_I	1446321	1446334	1	GCATGCCCCTTTAA	F47G6.4	spe-15
12-5	CHROMOSOME_V	11328994	11329007	1	ATGTGCGCCTTTAA	F47G9.6
12-5	CHROMOSOME_II	220747	220760	1	GCGTGCGCCTTTAA	F48A11.5a	ubxn-3
12-5	CHROMOSOME_II	220949	220962	1	GTACGCGCCTTTAA	F48A11.5a	ubxn-3
12-5	CHROMOSOME_I	10933859	10933872	-1	TAATGTGCCTTTAA	F49D11.10
12-5	CHROMOSOME_I	8330142	8330155	1	CCATGTGCCTTTAA	F52B5.6	rpl-25.2
12-5	CHROMOSOME_I	9901093	9901106	-1	TCATGCGCCTTTGA	F52F12.3	mom-4
12-5	CHROMOSOME_I	9901093	9901106	-1	TCATGCGCCTTTGA	F52F12.4	lsl-1
12-5	CHROMOSOME_III	13350792	13350805	1	GTGTGTGCCTTTAA	F53A2.8b	mtm-6
12-5	CHROMOSOME_V	13787370	13787383	-1	CCATGCGCCTTTGA	F53C11.4
12-5	CHROMOSOME_V	13787370	13787383	-1	CCATGCGCCTTTGA	F53C11.5a
12-5	CHROMOSOME_V	2604220	2604233	-1	GTATGCGCCTTTAA	F53E10.3
12-5	CHROMOSOME_I	3831568	3831581	1	GTGCGCGCCTTTAA	F53F10.2a
12-5	CHROMOSOME_I	3831707	3831720	-1	GTATGCGCCTTTAA	F53F10.2a
12-5	CHROMOSOME_I	3826931	3826944	-1	AGGTGCGCCTTTAA	F53F10.3
12-5	CHROMOSOME_I	3826770	3826783	1	GTGCGCGCCTTTAA	F53F10.3
12-5	CHROMOSOME_I	3817438	3817451	1	GCATGCGCCTTTAA	F53F10.5	npp-11
12-5	CHROMOSOME_V	13593829	13593842	-1	GTATGCGCCTTTAA	F53F4.4d
12-5	CHROMOSOME_III	86573	86586	1	TCATGCGCCTTTGA	F54C4.3a
12-5	CHROMOSOME_III	9443611	9443624	1	CAGTGCGCCTTTAA	F54C8.4a
12-5	CHROMOSOME_II	8575121	8575134	-1	GTGTGCGCCTTTAA	F54C9.8	puf-5
12-5	CHROMOSOME_II	11563657	11563670	1	GCGTGCGCCTTTAA	F54D5.15b
12-5	CHROMOSOME_II	11544837	11544850	1	TGATGTCCCTTTGA	F54D5.9
12-5	CHROMOSOME_III	5081157	5081170	-1	GCGTGCGCCTTTAA	F54D8.2	tag-174
12-5	CHROMOSOME_III	5681197	5681210	-1	GTGTGCGCCTTTGA	F54E7.1b	pst-2
12-5	CHROMOSOME_III	5680997	5681010	1	ATGTGTGCCTTTAA	F54E7.1b	pst-2
12-5	CHROMOSOME_II	13507553	13507566	1	CCATGTGCCTTTAA	F54F11.2a
12-5	CHROMOSOME_I	10787863	10787876	1	CGATGTCCCTTTAA	F55A3.7
12-5	CHROMOSOME_I	5669516	5669529	-1	GTGTGCGCCTTTAA	F55F8.8
12-5	CHROMOSOME_IV	7477837	7477850	-1	GCATGCGCCTTTAA	F55G1.4	rod-1
12-5	CHROMOSOME_IV	7470468	7470481	1	GTGTGTGCCTTTAA	F55G1.7
12-5	CHROMOSOME_IV	7477837	7477850	-1	GCATGCGCCTTTAA	F55G1.9
12-5	CHROMOSOME_I	5189814	5189827	1	CCATGCGCCTTTAA	F56A3.1	fncm-1
12-5	CHROMOSOME_I	629701	629714	-1	CCACGCCCCTTTGC	F56A6.4
12-5	CHROMOSOME_III	13265087	13265100	1	GTATGTGCCTTTAA	F56A8.5
12-5	CHROMOSOME_III	13265253	13265266	-1	TTGTGCGCCTTTAA	F56A8.5
12-5	CHROMOSOME_I	180086	180099	1	CTATGCGCCTTTAA	F56C11.5a
12-5	CHROMOSOME_I	179903	179916	1	GCATGCGCCTTTAA	F56C11.5a
12-5	CHROMOSOME_III	7310839	7310852	1	AGACGTGCCTTTAA	F56C9.3
12-5	CHROMOSOME_III	7310839	7310852	1	AGACGTGCCTTTAA	F56C9.6a
12-5	CHROMOSOME_II	1310053	1310066	-1	ACATGCGCCTTTAA	F56D12.1a	alh-6
12-5	CHROMOSOME_II	1310053	1310066	-1	ACATGCGCCTTTAA	F56D12.6a
12-5	CHROMOSOME_III	5591892	5591905	1	GGGTGCGCCTTTAA	F56D2.1	ucr-1
12-5	CHROMOSOME_III	5591892	5591905	1	GGGTGCGCCTTTAA	F56D2.6a
12-5	CHROMOSOME_I	12294049	12294062	-1	TGGTGTCCCTTTGA	F56H6.5	gmd-2
12-5	CHROMOSOME_I	6566052	6566065	1	ATATGCGCCTTTAA	F57B10.12	mei-2
12-5	CHROMOSOME_I	6566052	6566065	1	ATATGCGCCTTTAA	F57B10.4
12-5	CHROMOSOME_I	6562548	6562561	1	GTGCGCCCCTTTGA	F57B10.5
12-5	CHROMOSOME_II	14522106	14522119	-1	TCGCCCGCCTTTGA	F57C2.2	btb-19
12-5	CHROMOSOME_I	4848785	4848798	-1	ATTTGCGCCTTTAA	F57C9.1a
12-5	CHROMOSOME_I	4848841	4848854	1	CTGCCTCCCTTTAA	F57C9.1a
12-5	CHROMOSOME_I	4848608	4848621	1	GTATGCGCCTTTAA	F57C9.1a
12-5	CHROMOSOME_I	4844650	4844663	1	CCTTGTGCCTTTAC	F57C9.2	clec-90
12-5	CHROMOSOME_III	9631368	9631381	-1	GCGTGCGCCTTTGA	F58A4.10	ubc-7
12-5	CHROMOSOME_III	9601006	9601019	-1	ATTTGCGCCTTTAA	F58A4.2
12-5	CHROMOSOME_III	1102777	1102790	-1	TTATGTGCCTTTAA	F58B6.2	inft-1
12-5	CHROMOSOME_III	1102588	1102601	-1	TTATGCGCCTTTAA	F58B6.2	inft-1
12-5	CHROMOSOME_III	1102945	1102958	-1	TTATGCGCCTTTAA	F58B6.2	inft-1
12-5	CHROMOSOME_III	1102529	1102542	1	TAATGCGCCTTTAA	F58B6.2	inft-1
12-5	CHROMOSOME_III	1102713	1102726	1	ATATGCGCCTTTGA	F58B6.2	inft-1
12-5	CHROMOSOME_III	1102902	1102915	1	TTATGCGCCTTTAA	F58B6.2	inft-1
12-5	CHROMOSOME_I	12065380	12065393	1	TAATGTCCCTTTAA	F58D5.1a	hrp-2
12-5	CHROMOSOME_I	12046795	12046808	1	GTGTGCGCCTTTAA	F58D5.9
12-5	CHROMOSOME_I	12046894	12046907	-1	GTGTGCGCCTTTAA	F58D5.9
12-5	CHROMOSOME_V	14006284	14006297	1	ATGTGCGCCTTTAA	F58E10.1b
12-5	CHROMOSOME_V	14012273	14012286	1	TCATGCGCCTTTAA	F58E10.3a
12-5	CHROMOSOME_V	14012273	14012286	1	TCATGCGCCTTTAA	F58E10.4	aip-1
12-5	CHROMOSOME_III	3404644	3404657	1	ACGCGCGCCTTTAA	F59A2.1a	npp-9
12-5	CHROMOSOME_III	3396294	3396307	-1	GCATGCGCCTTTAA	F59A2.3	cri-3
12-5	CHROMOSOME_III	3404644	3404657	1	ACGCGCGCCTTTAA	F59A2.5
12-5	CHROMOSOME_I	5511874	5511887	-1	GTATGCGCCTTTAA	F59A3.2
12-5	CHROMOSOME_I	5511874	5511887	-1	GTATGCGCCTTTAA	F59A3.6	rpa-4
12-5	CHROMOSOME_V	2022240	2022253	-1	GGATGTGCCTTTAA	F59A7.5a
12-5	CHROMOSOME_II	5914521	5914534	1	GTGTGCGCCTTTAA	F59G1.1d	cgt-3
12-5	CHROMOSOME_IV	11403765	11403778	-1	CCATGCGCCTTTAA	H02I12.5
12-5	CHROMOSOME_IV	11403765	11403778	-1	CCATGCGCCTTTAA	H02I12.8	cyp-31A2
12-5	CHROMOSOME_III	3086099	3086112	-1	CTATGCGCCTTTAA	H06I04.2	sft-1
12-5	CHROMOSOME_III	3086394	3086407	-1	ATATGCGCCTTTAA	H06I04.2	sft-1
12-5	CHROMOSOME_III	3086250	3086263	-1	GTATGCGCCTTTAA	H06I04.2	sft-1
12-5	CHROMOSOME_I	7021050	7021063	1	CAATGCGCCTTTAC	H06O01.1	pdi-3
12-5	CHROMOSOME_III	16559	16572	-1	CGTCGCCCCTTTGA	H10E21.1a
12-5	CHROMOSOME_V	14889793	14889806	-1	GTATGCGCCTTTAA	H12D21.14	nspa-6
12-5	CHROMOSOME_V	14883425	14883438	-1	GTATGCGCCTTTAA	H12D21.15	nspa-7
12-5	CHROMOSOME_III	7463565	7463578	1	ACACGCGCCTTTAA	H14A12.3
12-5	CHROMOSOME_II	4351144	4351157	-1	CCGCGCCCCTTTAA	H20J04.9
12-5	CHROMOSOME_IV	11498355	11498368	1	GTGTGTGCCTTTAA	H21P03.3b	sms-1
12-5	CHROMOSOME_V	687079	687092	-1	TTGTGCGCCTTTAA	H25P19.1
12-5	CHROMOSOME_I	3697861	3697874	-1	GTATGTGCCTTTAA	H26D21.1	hus-1
12-5	CHROMOSOME_I	3697861	3697874	-1	GTATGTGCCTTTAA	H26D21.2	msh-2
12-5	CHROMOSOME_I	9155228	9155241	-1	ATATGTGCCTTTAA	H32K16.2
12-5	CHROMOSOME_V	4195500	4195513	1	TAACGCGCCTTTAA	H43I07.3
12-5	CHROMOSOME_V	4195289	4195302	1	CCATGCGCCTTTAA	H43I07.3
12-5	CHROMOSOME_IV	13253886	13253899	1	ATGTGCGCCTTTAA	JC8.14	ttr-45
12-5	CHROMOSOME_II	8283337	8283350	-1	GTGCCTCCCTTTAA	K01C8.10	cct-4
12-5	CHROMOSOME_II	8283337	8283350	-1	GTGCCTCCCTTTAA	K01C8.9	nst-1
12-5	CHROMOSOME_I	9740010	9740023	-1	ATGTGCGCCTTTAA	K02A11.1a	gfi-2
12-5	CHROMOSOME_IV	5947949	5947962	1	CGACGCGCCTTTGA	K02B2.5	rps-25
12-5	CHROMOSOME_X	13930188	13930201	1	CTACCCGCCTTTAA	K02B9.1	meg-1
12-5	CHROMOSOME_X	13930188	13930201	1	CTACCCGCCTTTAA	K02B9.3a
12-5	CHROMOSOME_III	852562	852575	1	CGATGCGCCTTTAA	K02F3.10	moma-1
12-5	CHROMOSOME_X	4705549	4705562	1	GTTTGCGCCTTTGC	K02G10.7a	aqp-8
12-5	CHROMOSOME_I	3426663	3426676	1	GCGTGCGCCTTTAA	K03E5.1
12-5	CHROMOSOME_III	9950649	9950662	-1	ATGCGCGCCTTTAA	K03H1.13
12-5	CHROMOSOME_III	9946902	9946915	1	GTGTGCGCCTTTAA	K03H1.7
12-5	CHROMOSOME_III	6881870	6881883	1	TCATGTCCCTTTGA	K04C2.7
12-5	CHROMOSOME_IV	10176392	10176405	-1	CTATGCGCCTTTAA	K04D7.1	rack-1
12-5	CHROMOSOME_IV	4196904	4196917	1	ATGTGCGCCTTTAA	K06B9.1	cyp-25A6
12-5	CHROMOSOME_IV	4197087	4197100	-1	ATGTGCGCCTTTAA	K06B9.1	cyp-25A6
12-5	CHROMOSOME_IV	4196904	4196917	1	ATGTGCGCCTTTAA	K06B9.6
12-5	CHROMOSOME_IV	4197087	4197100	-1	ATGTGCGCCTTTAA	K06B9.6
12-5	CHROMOSOME_V	10353204	10353217	1	GTGTGTGCCTTTAC	K07C5.4
12-5	CHROMOSOME_IV	8289772	8289785	1	GCATGCGCCTTTAA	K07H8.10
12-5	CHROMOSOME_IV	8289772	8289785	1	GCATGCGCCTTTAA	K07H8.3
12-5	CHROMOSOME_IV	12057289	12057302	-1	GTGTGCGCCTTTAA	K08E4.2
12-5	CHROMOSOME_IV	12057289	12057302	-1	GTGTGCGCCTTTAA	K08E4.3
12-5	CHROMOSOME_V	10023257	10023270	1	AAATGTGCCTTTAA	K08H10.2a
12-5	CHROMOSOME_IV	13445813	13445826	1	CTGTGCGCCTTTAA	K09B11.10
12-5	CHROMOSOME_IV	13445655	13445668	-1	CCGTGCGCCTTTAA	K09B11.10
12-5	CHROMOSOME_V	858884	858897	-1	GCATGCGCCTTTAA	K09C6.1
12-5	CHROMOSOME_II	14127145	14127158	-1	GTGTGCGCCTTTAA	K09E4.3
12-5	CHROMOSOME_II	14127009	14127022	1	CTGTGCGCCTTTAA	K09E4.3
12-5	CHROMOSOME_I	3152184	3152197	1	CCGTGCGCCTTTAA	K09H9.1
12-5	CHROMOSOME_I	3152184	3152197	1	CCGTGCGCCTTTAA	K09H9.7
12-5	CHROMOSOME_III	5199785	5199798	1	GCGTGCGCCTTTAA	K10D2.6	emb-8
12-5	CHROMOSOME_II	14489249	14489262	-1	GAGCGCGCCTTTAA	K10H10.1	vnut-1
12-5	CHROMOSOME_V	5046757	5046770	-1	CCGTGCGCCTTTGA	K11D12.9
12-5	CHROMOSOME_I	12508096	12508109	-1	GTGTGCGCCTTTAA	K11D2.3a	unc-101
12-5	CHROMOSOME_I	12507882	12507895	-1	GCATGCGCCTTTAA	K11D2.3a	unc-101
12-5	CHROMOSOME_III	8043017	8043030	-1	TAGTGTGCCTTTAA	K12H4.6
12-5	CHROMOSOME_IV	14465830	14465843	-1	CCATGCGCCTTTGA	LLC1.3b
12-5	CHROMOSOME_I	5563775	5563788	-1	TTATGCGCCTTTAA	M01A10.1
12-5	CHROMOSOME_I	1844835	1844848	1	ATGTGCGCCTTTAA	M01D7.4	tag-96
12-5	CHROMOSOME_I	1837587	1837600	1	TCGTGCGCCTTTAA	M01D7.7b	egl-30
12-5	CHROMOSOME_I	13286794	13286807	1	GTGTGCGCCTTTAA	M01E5.3a
12-5	CHROMOSOME_I	13286605	13286618	-1	CTATGCGCCTTTAA	M01E5.3a
12-5	CHROMOSOME_III	3493350	3493363	-1	ATATGCGCCTTTAA	M01F1.1	gly-14
12-5	CHROMOSOME_II	4598955	4598968	1	CCGTGTCCCTTTGC	M03A1.6c	ipla-1
12-5	CHROMOSOME_II	4600682	4600695	1	ATGTGCGCCTTTAA	M03A1.6d	ipla-1
12-5	CHROMOSOME_III	10405390	10405403	1	TTGTGCGCCTTTAA	M03C11.2
12-5	CHROMOSOME_III	10405527	10405540	-1	GTGTGCGCCTTTAA	M03C11.2
12-5	CHROMOSOME_IV	6117995	6118008	-1	CTATGCGCCTTTAA	M03D4.1a	zen-4
12-5	CHROMOSOME_V	5619710	5619723	-1	GTGTGTGCCTTTAA	M03E7.5	memb-2
12-5	CHROMOSOME_II	10850554	10850567	1	TTGTGCGCCTTTAA	M106.2
12-5	CHROMOSOME_IV	3210853	3210866	1	ATGTGCGCCTTTAA	M4.2	puf-4
12-5	CHROMOSOME_IV	3532981	3532994	-1	CTATGCGCCTTTAA	M57.1
12-5	CHROMOSOME_IV	237713	237726	-1	TCATGCGCCTTTAA	R02D3.4
12-5	CHROMOSOME_II	10949902	10949915	-1	ATGTGCGCCTTTAA	R03D7.6	gst-5
12-5	CHROMOSOME_II	10953339	10953352	-1	CATTGCGCCTTTAA	R03D7.7	nos-1
12-5	CHROMOSOME_IV	14165430	14165443	-1	CTTTCCGCCTTTAA	R05A10.6
12-5	CHROMOSOME_IV	14163008	14163021	1	ATGTGTGCCTTTAA	R05A10.7
12-5	CHROMOSOME_II	4904363	4904376	-1	ACATGTGCCTTTGA	R05F9.10	sgt-1
12-5	CHROMOSOME_II	4914368	4914381	-1	CAGTGCGCCTTTAA	R05F9.11
12-5	CHROMOSOME_II	4904363	4904376	-1	ACATGTGCCTTTGA	R05F9.1b
12-5	CHROMOSOME_II	4909110	4909123	1	GTACGCGCCTTTAA	R05F9.1c
12-5	CHROMOSOME_II	14383396	14383409	1	GTGTGTGCCTTTAA	R06A4.7	mes-2
12-5	CHROMOSOME_III	983104	983117	-1	TTATGCGCCTTTAA	R06B10.5	tbc-10
12-5	CHROMOSOME_III	983047	983060	1	TTACGCGCCTTTAA	R06B10.5	tbc-10
12-5	CHROMOSOME_III	982923	982936	-1	ATATGCGCCTTTAA	R06B10.5	tbc-10
12-5	CHROMOSOME_III	982868	982881	1	TTATGCGCCTTTAA	R06B10.5	tbc-10
12-5	CHROMOSOME_III	982683	982696	1	CTATGCGCCTTTAA	R06B10.5	tbc-10
12-5	CHROMOSOME_III	982561	982574	-1	TTGTGCGCCTTTAA	R06B10.5	tbc-10
12-5	CHROMOSOME_III	982743	982756	-1	TTATGCGCCTTTAA	R06B10.5	tbc-10
12-5	CHROMOSOME_II	13758072	13758085	-1	GTGTGCGCCTTTAA	R06B9.3	arrd-13
12-5	CHROMOSOME_I	7255353	7255366	1	TGATGCGCCTTTAA	R06C7.9a	ztf-15
12-5	CHROMOSOME_II	10796398	10796411	-1	GTGTGTGCCTTTAA	R06F6.4	set-14
12-5	CHROMOSOME_III	4412819	4412832	1	GTGTGCGCCTTTAA	R07E5.13
12-5	CHROMOSOME_IV	11211438	11211451	1	GCTCCTCCCTTTAA	R07H5.8
12-5	CHROMOSOME_V	14716385	14716398	1	GTTTGTCCCTTTGA	R08A2.4	fbxa-147
12-5	CHROMOSOME_III	8973960	8973973	-1	GTGTGCGCCTTTAA	R08D7.5
12-5	CHROMOSOME_V	3771861	3771874	1	TCATGTGCCTTTAA	R08E5.3
12-5	CHROMOSOME_V	1023351	1023364	1	GTGTGCGCCTTTAA	R09A1.2
12-5	CHROMOSOME_IV	10629366	10629379	1	GTTTGCCCCTTTGA	R09H10.5
12-5	CHROMOSOME_IV	10694761	10694774	1	GTGCGCGCCTTTAA	R102.4b
12-5	CHROMOSOME_IV	10694761	10694774	1	GTGCGCGCCTTTAA	R102.4c
12-5	CHROMOSOME_III	9050872	9050885	-1	GTGTGTGCCTTTAA	R107.4a	ikke-1
12-5	CHROMOSOME_III	4293080	4293093	-1	GTGTGCGCCTTTAA	R10E4.5b	nth-1
12-5	CHROMOSOME_III	4293680	4293693	1	GTATGCGCCTTTAA	R10E4.5d	nth-1
12-5	CHROMOSOME_III	4302902	4302915	-1	AATTGCGCCTTTAA	R10E4.9
12-5	CHROMOSOME_V	18254472	18254485	1	GTGTGTGCCTTTGC	R10E8.5
12-5	CHROMOSOME_I	394571	394584	1	GTGTGCGCCTTTAA	R119.5
12-5	CHROMOSOME_IV	10360386	10360399	-1	ATGTGCGCCTTTGA	R11A8.3	ugt-59
12-5	CHROMOSOME_IV	10368043	10368056	1	GCATGCGCCTTTAA	R11A8.5
12-5	CHROMOSOME_IV	10368043	10368056	1	GCATGCGCCTTTAA	R11A8.6	iars-1
12-5	CHROMOSOME_V	12726778	12726791	-1	ATATCTGCCTTTAA	R11D1.13
12-5	CHROMOSOME_II	6060507	6060520	-1	ATGTGCGCCTTTAA	R12C12.8a
12-5	CHROMOSOME_I	4175088	4175101	1	GCATGCGCCTTTAA	R12E2.12
12-5	CHROMOSOME_I	4175088	4175101	1	GCATGCGCCTTTAA	R12E2.3	rpn-8
12-5	CHROMOSOME_I	10772696	10772709	1	GTGTGCGCCTTTAA	R13H8.1e	daf-16
12-5	CHROMOSOME_III	5002555	5002568	1	GAATGCGCCTTTAA	R144.10
12-5	CHROMOSOME_III	4999211	4999224	-1	GCATGCGCCTTTAA	R144.5
12-5	CHROMOSOME_III	3171557	3171570	-1	GAATGCGCCTTTGA	R148.4
12-5	CHROMOSOME_V	11917410	11917423	1	GCGTCTCCCTTTAA	R31.2a
12-5	CHROMOSOME_V	11917156	11917169	1	GTGTGCGCCTTTAA	R31.2a
12-5	CHROMOSOME_I	4480627	4480640	1	GTGTGCGCCTTTGA	T01A4.1d	gcy-28
12-5	CHROMOSOME_V	14993441	14993454	-1	GGATGTGCCTTTAA	T01C3.4	fil-1
12-5	CHROMOSOME_V	13715816	13715829	1	ATGTGCGCCTTTAA	T01D3.5
12-5	CHROMOSOME_V	15111700	15111713	-1	AAATGCGCCTTTGA	T01G5.7
12-5	CHROMOSOME_II	7880522	7880535	1	CCATGCGCCTTTAA	T01H3.4
12-5	CHROMOSOME_III	4028216	4028229	-1	TCATGCGCCTTTAA	T02C12.5
12-5	CHROMOSOME_I	8218919	8218932	-1	GTGTGCGCCTTTAA	T02E1.5a	dhs-3
12-5	CHROMOSOME_I	8218919	8218932	-1	GTGTGCGCCTTTAA	T02E1.5b	dhs-3
12-5	CHROMOSOME_II	7098726	7098739	1	GTGTGTCCCTTTAA	T02G5.1
12-5	CHROMOSOME_II	7098726	7098739	1	GTGTGTCCCTTTAA	T02G5.12
12-5	CHROMOSOME_I	3862390	3862403	1	CCGTGCGCCTTTAA	T03F1.8b
12-5	CHROMOSOME_III	13389175	13389188	1	GTGTGCGCCTTTAA	T03F6.3
12-5	CHROMOSOME_IV	2223259	2223272	-1	GCGCCTCCCTTTAA	T04C4.1b
12-5	CHROMOSOME_I	4698763	4698776	1	ATGTGCGCCTTTAA	T04D1.4	tag-192
12-5	CHROMOSOME_X	777388	777401	-1	GAGTCCCCCTTTGA	T04G9.2	nas-15
12-5	CHROMOSOME_V	12236338	12236351	1	CTGTGTGCCTTTAA	T04H1.1	tag-348
12-5	CHROMOSOME_V	12261460	12261473	1	TTGTGTGCCTTTGA	T04H1.9	tbb-6
12-5	CHROMOSOME_IV	11111390	11111403	1	CGGTGTGCCTTTAA	T05E11.1	rps-5
12-5	CHROMOSOME_I	9622458	9622471	-1	GCGTGTGCCTTTAA	T05F1.2
12-5	CHROMOSOME_III	9762483	9762496	1	TCATGCGCCTTTAA	T05G5.9a
12-5	CHROMOSOME_V	6438596	6438609	-1	GTGTGCGCCTTTAA	T05H4.4
12-5	CHROMOSOME_II	11239037	11239050	-1	CCATGCGCCTTTAA	T06D8.8	rpn-9
12-5	CHROMOSOME_II	11239037	11239050	-1	CCATGCGCCTTTAA	T06D8.9
12-5	CHROMOSOME_V	9619861	9619874	1	ACACCTGCCTTTGA	T06E4.9
12-5	CHROMOSOME_IV	385574	385587	-1	GTGTGCGCCTTTAA	T07A9.1	pqbp-1.2
12-5	CHROMOSOME_IV	385574	385587	-1	GTGTGCGCCTTTAA	T07A9.11	rps-24
12-5	CHROMOSOME_IV	425735	425748	-1	GCGTGCGCCTTTAA	T07A9.6	daf-18
12-5	CHROMOSOME_III	10330749	10330762	-1	ATATGCGCCTTTAA	T07C4.9a	nex-2
12-5	CHROMOSOME_IV	10561225	10561238	-1	CCGTGTGCCTTTAA	T07G12.12	him-8
12-5	CHROMOSOME_IV	10546761	10546774	-1	TGATGCGCCTTTAA	T07G12.6a	zim-1
12-5	CHROMOSOME_III	4263460	4263473	-1	GTGTGCGCCTTTAA	T08A11.1
12-5	CHROMOSOME_I	6221038	6221051	1	TATCGCGCCTTTAA	T08B2.10	rps-17
12-5	CHROMOSOME_I	6215597	6215610	1	CTACGCGCCTTTAA	T08B2.5a
12-5	CHROMOSOME_I	6215597	6215610	1	CTACGCGCCTTTAA	T08B2.5c
12-5	CHROMOSOME_II	10390807	10390820	1	GCGTGCGCCTTTAA	T09F3.2
12-5	CHROMOSOME_I	6954295	6954308	1	GTACGCGCCTTTAA	T10B11.8a
12-5	CHROMOSOME_I	6533417	6533430	-1	GTGTGCGCCTTTAA	T10E9.7a	nuo-2
12-5	CHROMOSOME_IV	8853984	8853997	1	TTTTGCCCCTTTAA	T11B7.4c	alp-1
12-5	CHROMOSOME_V	11483749	11483762	1	CGATGCGCCTTTAA	T11F9.9	col-157
12-5	CHROMOSOME_IV	10858475	10858488	-1	ATATGCGCCTTTAA	T11G6.1a	hars-1
12-5	CHROMOSOME_IV	10858475	10858488	-1	ATATGCGCCTTTAA	T11G6.2b
12-5	CHROMOSOME_IV	12047741	12047754	1	ACTTGCGCCTTTAA	T12G3.4
12-5	CHROMOSOME_II	6788578	6788591	1	GCGTGTGCCTTTAA	T13C2.3b
12-5	CHROMOSOME_II	6776729	6776742	1	TCTCGTGCCTTTAA	T13C2.4	ssup-72
12-5	CHROMOSOME_II	6734693	6734706	1	ATATCTGCCTTTAA	T14B4.3
12-5	CHROMOSOME_II	9615360	9615373	1	ATGTGCGCCTTTAA	T15H9.3	hlh-6
12-5	CHROMOSOME_II	9624445	9624458	1	ATATGCGCCTTTAA	T15H9.7a	dnj-20
12-5	CHROMOSOME_V	12953710	12953723	1	CGATGCGCCTTTAA	T16G1.11	eif-3.K
12-5	CHROMOSOME_III	10063089	10063102	-1	GTGTGTGCCTTTAA	T16G12.5	ekl-6
12-5	CHROMOSOME_III	10069351	10069364	-1	GCTTGCGCCTTTAA	T16G12.6
12-5	CHROMOSOME_III	10069305	10069318	1	ATATGCGCCTTTAA	T16G12.6
12-5	CHROMOSOME_III	10083353	10083366	1	CTGTGCGCCTTTAA	T16H12.1a
12-5	CHROMOSOME_III	10083353	10083366	1	CTGTGCGCCTTTAA	T16H12.1b
12-5	CHROMOSOME_III	10083353	10083366	1	CTGTGCGCCTTTAA	T16H12.3a
12-5	CHROMOSOME_V	11228912	11228925	1	GGTCGCCCCTTTAA	T19B10.4a	pqn-70
12-5	CHROMOSOME_III	2255439	2255452	1	CCACGCCCCTTTGC	T20H9.3	fbxa-71
12-5	CHROMOSOME_II	12496742	12496755	1	ACGCCTGCCTTTAA	T21B4.3
12-5	CHROMOSOME_V	10597166	10597179	-1	GGACCTCCCTTTAA	T21C9.13
12-5	CHROMOSOME_V	10590363	10590376	-1	TCTTGTCCCTTTAA	T21C9.8	ttr-23
12-5	CHROMOSOME_I	10587923	10587936	1	GTATGCGCCTTTAA	T22A3.3a	lst-1
12-5	CHROMOSOME_I	10588105	10588118	-1	GTGTGCGCCTTTAA	T22A3.3a	lst-1
12-5	CHROMOSOME_V	3586469	3586482	1	GTGTGTGCCTTTAA	T22F3.2a
12-5	CHROMOSOME_V	3586469	3586482	1	GTGTGTGCCTTTAA	T22F3.4	nog-1
12-5	CHROMOSOME_V	3586469	3586482	1	GTGTGTGCCTTTAA	T22F3.4	rpl-11.1
12-5	CHROMOSOME_V	13887492	13887505	-1	GAGCCTGCCTTTGA	T22G5.4	srsx-19
12-5	CHROMOSOME_V	8460680	8460693	1	TCATGTGCCTTTAA	T23B12.6
12-5	CHROMOSOME_V	8470747	8470760	-1	GTGTGTGCCTTTAA	T23B12.8a
12-5	CHROMOSOME_V	8470570	8470583	1	GTGTGTGCCTTTAA	T23B12.8a
12-5	CHROMOSOME_I	6717310	6717323	1	ATGTGCGCCTTTGA	T23B3.1
12-5	CHROMOSOME_II	4849643	4849656	-1	GTGTGTGCCTTTAA	T23B7.3
12-5	CHROMOSOME_I	7699394	7699407	1	ATGCGCGCCTTTAA	T23G11.2	gna-2
12-5	CHROMOSOME_IV	13687047	13687060	-1	GTTCGCCCCTTTGA	T23G4.3
12-5	CHROMOSOME_I	6446556	6446569	1	AATTGTGCCTTTAA	T23H2.3
12-5	CHROMOSOME_I	9948898	9948911	-1	GTTTGCGCCTTTAA	T24D1.1a	sqv-5
12-5	CHROMOSOME_II	6244775	6244788	1	TTATGCGCCTTTAA	T24H7.5a	tat-4
12-5	CHROMOSOME_X	16514838	16514851	1	TAATGTGCCTTTAA	T25D1.2
12-5	CHROMOSOME_II	506272	506285	1	ACGCGTGCCTTTAC	T27A1.1
12-5	CHROMOSOME_V	3704762	3704775	-1	GTGCGCGCCTTTAA	T27C4.4a	let-432
12-5	CHROMOSOME_V	3704762	3704775	-1	GTGCGCGCCTTTAA	T27C4.4a	lin-40
12-5	CHROMOSOME_V	3704599	3704612	1	GTGTGCGCCTTTAA	T27C4.4a	let-432
12-5	CHROMOSOME_V	3704599	3704612	1	GTGTGCGCCTTTAA	T27C4.4a	lin-40
12-5	CHROMOSOME_II	6486999	6487012	-1	CCGTGCGCCTTTAA	T28D9.3a
12-5	CHROMOSOME_V	7085242	7085255	1	GTGTGCGCCTTTAA	VC5.4	mys-1
12-5	CHROMOSOME_V	6505844	6505857	1	GTGTGCGCCTTTAA	W01A11.7
12-5	CHROMOSOME_I	7056644	7056657	-1	GTGTGCGCCTTTAA	W01A8.1a	mdt-28
12-5	CHROMOSOME_I	7056644	7056657	-1	GTGTGCGCCTTTAA	W01A8.2
12-5	CHROMOSOME_I	7055374	7055387	1	GCGTGCGCCTTTAA	W01A8.8
12-5	CHROMOSOME_II	14815005	14815018	-1	GCGCGCGCCTTTAA	W01D2.1
12-5	CHROMOSOME_I	12749790	12749803	-1	GTGTGCGCCTTTAA	W02A11.5	bath-34
12-5	CHROMOSOME_IV	13353338	13353351	-1	CGGTGCGCCTTTAA	W02A2.6
12-5	CHROMOSOME_IV	13353338	13353351	-1	CGGTGCGCCTTTAA	W02A2.7	mex-5
12-5	CHROMOSOME_II	11469307	11469320	-1	GTGTGCGCCTTTAA	W02B12.15a
12-5	CHROMOSOME_II	11459620	11459633	1	GGGTGCGCCTTTAA	W02B12.4
12-5	CHROMOSOME_II	11459710	11459723	-1	GTGTGCGCCTTTAA	W02B12.4
12-5	CHROMOSOME_II	11459444	11459457	-1	TTGTGCGCCTTTAA	W02B12.4
12-5	CHROMOSOME_V	2665451	2665464	-1	GTGTGCGCCTTTAA	W02G9.1	ndx-2
12-5	CHROMOSOME_I	2818493	2818506	-1	GTATGCGCCTTTAA	W03D8.11
12-5	CHROMOSOME_I	2818357	2818370	1	GTATGTGCCTTTAA	W03D8.11
12-5	CHROMOSOME_I	4958792	4958805	-1	CTGTGTCCCTTTAA	W03G9.8
12-5	CHROMOSOME_X	6263440	6263453	-1	GCACGCCCCTTTAA	W05H9.4
12-5	CHROMOSOME_V	16628544	16628557	1	AAATGTGCCTTTAA	W06G6.1	oac-53
12-5	CHROMOSOME_V	16628945	16628958	1	CCATGCCCCTTTAA	W06G6.2
12-5	CHROMOSOME_V	16793465	16793478	-1	ACATGTCCCTTTAA	W06H3.2b	pus-1
12-5	CHROMOSOME_V	20744972	20744985	-1	ATGTGCGCCTTTAA	W07A8.3a	dnj-25
12-5	CHROMOSOME_IV	9802645	9802658	-1	GCGTGCGCCTTTAA	W08D2.4
12-5	CHROMOSOME_IV	9802541	9802554	1	GTGTGCCCCTTTAA	W08D2.4
12-5	CHROMOSOME_IV	3298036	3298049	-1	GGATGCGCCTTTAA	W08E12.6
12-5	CHROMOSOME_IV	3294787	3294800	1	ACATGCGCCTTTGA	W08E12.7
12-5	CHROMOSOME_I	13339016	13339029	-1	GCGTGCGCCTTTAA	W08E3.1	snr-2
12-5	CHROMOSOME_I	13336282	13336295	1	GTATGTGCCTTTAA	W08E3.2
12-5	CHROMOSOME_I	13339016	13339029	-1	GCGTGCGCCTTTAA	W08E3.4
12-5	CHROMOSOME_V	16367171	16367184	-1	TCGTGCGCCTTTAA	W08G11.3a
12-5	CHROMOSOME_I	13628643	13628656	-1	GCGTGCGCCTTTAA	W09C5.1
12-5	CHROMOSOME_I	13628643	13628656	-1	GCGTGCGCCTTTAA	W09C5.2	unc-59
12-5	CHROMOSOME_I	13653965	13653978	1	CCATGCGCCTTTAA	W09C5.6a	rpl-31
12-5	CHROMOSOME_I	13653965	13653978	1	CCATGCGCCTTTAA	W09C5.7
12-5	CHROMOSOME_II	3546885	3546898	1	TCATGCGCCTTTAA	W09G10.4a	apd-3
12-5	CHROMOSOME_I	2830658	2830671	-1	GCATGCGCCTTTAA	W10C8.2	pop-1
12-5	CHROMOSOME_I	2830870	2830883	-1	GCACGCGCCTTTAA	W10C8.2	pop-1
12-5	CHROMOSOME_I	2833792	2833805	1	GAATGCGCCTTTAA	W10C8.3
12-5	CHROMOSOME_I	2833911	2833924	-1	GTATGCGCCTTTAA	W10C8.3
12-5	CHROMOSOME_V	16978854	16978867	1	GTGCCTCCCTTTAA	Y102A5C.24	srx-55
12-5	CHROMOSOME_V	16978645	16978658	-1	GCGCCTCCCTTTAA	Y102A5C.24	srx-55
12-5	CHROMOSOME_I	10328748	10328761	-1	ACGTGTGCCTTTAA	Y106G6G.1
12-5	CHROMOSOME_I	10446253	10446266	-1	CAATGCGCCTTTAA	Y106G6H.6
12-5	CHROMOSOME_I	10446253	10446266	-1	CAATGCGCCTTTAA	Y106G6H.7	sec-8
12-5	CHROMOSOME_II	2919635	2919648	-1	GCATGCGCCTTTAA	Y110A2AR.1
12-5	CHROMOSOME_II	2919414	2919427	-1	CTATGCGCCTTTAA	Y110A2AR.1
12-5	CHROMOSOME_II	2919414	2919427	-1	CTATGCGCCTTTAA	Y110A2AR.3a
12-5	CHROMOSOME_II	2919635	2919648	-1	GCATGCGCCTTTAA	Y110A2AR.3a
12-5	CHROMOSOME_I	5103478	5103491	-1	GCGTGTCCCTTTAA	Y110A7A.12	tag-300
12-5	CHROMOSOME_I	5162549	5162562	1	CGATGCGCCTTTAA	Y110A7A.18	ppw-2
12-5	CHROMOSOME_III	12598904	12598917	-1	GTATGCGCCTTTAA	Y111B2A.10a
12-5	CHROMOSOME_III	12624198	12624211	1	GTGTGCGCCTTTGA	Y111B2A.13
12-5	CHROMOSOME_III	12624020	12624033	-1	GTGTGTGCCTTTAA	Y111B2A.13
12-5	CHROMOSOME_III	12626158	12626171	-1	TTATGTGCCTTTGA	Y111B2A.14a	pqn-80
12-5	CHROMOSOME_III	12625876	12625889	1	GTGTGCGCCTTTGA	Y111B2A.14a	pqn-80
12-5	CHROMOSOME_III	12575371	12575384	1	TGGTGCGCCTTTAA	Y111B2A.9a
12-5	CHROMOSOME_III	12575573	12575586	1	ACATGTGCCTTTAA	Y111B2A.9a
12-5	CHROMOSOME_V	20269947	20269960	1	GCATGCGCCTTTAA	Y113G7B.16
12-5	CHROMOSOME_V	20269947	20269960	1	GCATGCGCCTTTAA	Y113G7B.17	prmt-1
12-5	CHROMOSOME_IV	16936959	16936972	-1	GCGCGCGCCTTTAA	Y116A8C.10b
12-5	CHROMOSOME_III	1222435	1222448	1	TTATGCGCCTTTAA	Y119D3B.17	pes-4
12-5	CHROMOSOME_III	1222685	1222698	-1	TTATGCGCCTTTAA	Y119D3B.17	pes-4
12-5	CHROMOSOME_II	11974130	11974143	1	GTATGCGCCTTTAA	Y17G7B.1	acbp-6
12-5	CHROMOSOME_II	11974206	11974219	1	GTGTGCGCCTTTAA	Y17G7B.1	acbp-6
12-5	CHROMOSOME_IV	4751998	4752011	-1	GGTTGCGCCTTTAA	Y17G9B.4
12-5	CHROMOSOME_IV	4758380	4758393	1	ACGTGCCCCTTTAA	Y17G9B.8
12-5	CHROMOSOME_I	12806905	12806918	-1	CTATGCGCCTTTAA	Y18D10A.1
12-5	CHROMOSOME_I	12858992	12859005	-1	GTATGTGCCTTTAA	Y18D10A.10	clec-104
12-5	CHROMOSOME_I	12903697	12903710	1	ACATGCGCCTTTAA	Y18D10A.16
12-5	CHROMOSOME_I	12918220	12918233	-1	GCATGCGCCTTTAA	Y18D10A.19	fkb-2
12-5	CHROMOSOME_I	12825686	12825699	1	CGATGCGCCTTTGA	Y18D10A.6a	nhx-8
12-5	CHROMOSOME_I	716005	716018	-1	GTATGCGCCTTTAA	Y18H1A.3
12-5	CHROMOSOME_V	2380126	2380139	1	GCGCCTCCCTTTAA	Y19D10A.12
12-5	CHROMOSOME_V	2303281	2303294	-1	GTATGCGCCTTTAA	Y19D10B.2
12-5	CHROMOSOME_III	5380548	5380561	1	GTATGTGCCTTTAA	Y32H12A.5	paqr-2
12-5	CHROMOSOME_I	1067461	1067474	1	CCATGCGCCTTTAA	Y34D9A.10	vps-4
12-5	CHROMOSOME_I	1041096	1041109	1	GTGTGCGCCTTTAA	Y34D9A.7
12-5	CHROMOSOME_III	1016295	1016308	-1	GAGTGCCCCTTTAA	Y34F4.3
12-5	CHROMOSOME_IV	13979207	13979220	-1	CCGTGTGCCTTTAA	Y37A1B.17c
12-5	CHROMOSOME_IV	14071056	14071069	-1	CAATGCGCCTTTGA	Y37A1B.1a	lst-3
12-5	CHROMOSOME_III	12934224	12934237	-1	GCATGCGCCTTTAA	Y37D8A.22	epg-3
12-5	CHROMOSOME_I	2070931	2070944	1	CAGCCTCCCTTTAA	Y37E3.8a
12-5	CHROMOSOME_I	2070931	2070944	1	CAGCCTCCCTTTAA	Y37E3.9	phb-1
12-5	CHROMOSOME_V	64628	64641	-1	TAGTCCCCCTTTAA	Y38C9B.3
12-5	CHROMOSOME_II	12581270	12581283	1	GAACGCGCCTTTAA	Y38E10A.5	clec-4
12-5	CHROMOSOME_II	12581482	12581495	1	GCATGCGCCTTTAA	Y38E10A.5	clec-4
12-5	CHROMOSOME_II	12581633	12581646	-1	GTGTGCGCCTTTAA	Y38E10A.5	clec-4
12-5	CHROMOSOME_II	12604079	12604092	-1	TGATGCGCCTTTAA	Y38E10A.6a	ceh-100
12-5	CHROMOSOME_III	10600495	10600508	1	GCATGTCCCTTTAA	Y39A1A.1a
12-5	CHROMOSOME_III	10596784	10596797	-1	CCATGTGCCTTTAA	Y39A1A.3
12-5	CHROMOSOME_V	19126903	19126916	1	CAATGCGCCTTTAA	Y39B6A.11
12-5	CHROMOSOME_V	19127071	19127084	1	ATATGCGCCTTTAA	Y39B6A.11
12-5	CHROMOSOME_V	19125443	19125456	-1	TTATGCGCCTTTAA	Y39B6A.12a	bed-1
12-5	CHROMOSOME_V	18969890	18969903	1	CGACGCGCCTTTAA	Y39B6A.42
12-5	CHROMOSOME_V	19087552	19087565	1	CTATCCCCCTTTGA	Y39B6A.47	nhr-145
12-5	CHROMOSOME_III	12967554	12967567	-1	GTGTGCGCCTTTAA	Y39E4A.2a	ttm-1
12-5	CHROMOSOME_III	12967362	12967375	-1	GCATGCGCCTTTAA	Y39E4A.2a	ttm-1
12-5	CHROMOSOME_III	12967015	12967028	1	TTGTGCGCCTTTAA	Y39E4A.2a	ttm-1
12-5	CHROMOSOME_III	12972210	12972223	-1	GTATGCGCCTTTAA	Y39E4A.3a
12-5	CHROMOSOME_III	13153600	13153613	1	CTATGTCCCTTTAA	Y39E4B.1	abce-1
12-5	CHROMOSOME_III	13187398	13187411	1	GTGTGCGCCTTTAA	Y39E4B.12a	gly-5
12-5	CHROMOSOME_III	13169592	13169605	1	TCATGTCCCTTTAA	Y39E4B.2
12-5	CHROMOSOME_III	13169592	13169605	1	TCATGTCCCTTTAA	Y39E4B.5
12-5	CHROMOSOME_III	13119397	13119410	-1	GTATGCGCCTTTAA	Y39E4B.8	zig-8
12-5	CHROMOSOME_I	2279494	2279507	1	GTGTGTGCCTTTAA	Y39G10AL.1
12-5	CHROMOSOME_I	2313153	2313166	1	CCATGCGCCTTTAA	Y39G10AR.8
12-5	CHROMOSOME_II	13973126	13973139	-1	GTGTGCGCCTTTAA	Y39G8B.1a
12-5	CHROMOSOME_II	13973196	13973209	1	CTATGCGCCTTTAA	Y39G8B.1a
12-5	CHROMOSOME_V	3756343	3756356	1	GTGTGCGCCTTTAA	Y39H10A.6
12-5	CHROMOSOME_V	3755877	3755890	1	GTATGCGCCTTTAA	Y39H10A.6
12-5	CHROMOSOME_V	3756285	3756298	1	CGATGCGCCTTTAA	Y39H10A.6
12-5	CHROMOSOME_V	2073094	2073107	-1	GCATGCGCCTTTAA	Y40B10A.9
12-5	CHROMOSOME_V	1965106	1965119	1	TTGTGTGCCTTTAA	Y40B10B.2	srj-15
12-5	CHROMOSOME_IV	15037117	15037130	-1	CCATGCGCCTTTAA	Y41E3.10a	eef-1B.2
12-5	CHROMOSOME_IV	15029144	15029157	-1	CCATGCGCCTTTAA	Y41E3.8
12-5	CHROMOSOME_III	13313560	13313573	-1	GTGTGCGCCTTTAA	Y43F4B.10
12-5	CHROMOSOME_III	13314724	13314737	1	GTGTGCGCCTTTAA	Y43F4B.9a
12-5	CHROMOSOME_V	19697607	19697620	-1	CTATGCGCCTTTAA	Y43F8C.13
12-5	CHROMOSOME_V	19697607	19697620	-1	CTATGCGCCTTTAA	Y43F8C.14	ani-3
12-5	CHROMOSOME_I	3319144	3319157	1	ATGTGCGCCTTTAA	Y44E3A.3
12-5	CHROMOSOME_IV	13512362	13512375	-1	ACATGCGCCTTTAA	Y45F10A.2	puf-3
12-5	CHROMOSOME_IV	13653539	13653552	1	TTGTGCGCCTTTAC	Y45F10C.6
12-5	CHROMOSOME_IV	13786493	13786506	-1	TTGTGTGCCTTTAA	Y45F10D.10b
12-5	CHROMOSOME_IV	13786330	13786343	1	GTGTGCGCCTTTAA	Y45F10D.10b
12-5	CHROMOSOME_IV	13783434	13783447	1	CTGTGCGCCTTTAC	Y45F10D.11b	lact-9
12-5	CHROMOSOME_IV	13777690	13777703	1	GTGTGCGCCTTTGA	Y45F10D.12	rpl-18
12-5	CHROMOSOME_IV	13783434	13783447	1	CTGTGCGCCTTTAC	Y45F10D.4
12-5	CHROMOSOME_III	10562018	10562031	1	CCGTGCGCCTTTAA	Y45F3A.1
12-5	CHROMOSOME_III	10561978	10561991	-1	ACTTGCGCCTTTAA	Y45F3A.1
12-5	CHROMOSOME_III	10565702	10565715	1	GTATGCGCCTTTAA	Y45F3A.3a	acdh-11
12-5	CHROMOSOME_III	10575500	10575513	-1	CTGTGTGCCTTTAA	Y45F3A.4
12-5	CHROMOSOME_V	4175765	4175778	-1	TTGTGCGCCTTTAA	Y45G5AM.2
12-5	CHROMOSOME_V	4162960	4162973	1	GTGTGCGCCTTTGA	Y45G5AM.4
12-5	CHROMOSOME_V	4169860	4169873	-1	ATGTGTGCCTTTAA	Y45G5AM.7
12-5	CHROMOSOME_V	4175765	4175778	-1	TTGTGCGCCTTTAA	Y45G5AM.8	coh-4
12-5	CHROMOSOME_III	1758521	1758534	-1	CGATGCGCCTTTAA	Y46E12A.2
12-5	CHROMOSOME_III	1758521	1758534	-1	CGATGCGCCTTTAA	Y46E12A.5
12-5	CHROMOSOME_II	12805631	12805644	-1	GTGTGCGCCTTTAA	Y46G5A.18a
12-5	CHROMOSOME_II	12806265	12806278	-1	GCGCCTCCCTTTAA	Y46G5A.19a
12-5	CHROMOSOME_II	12806569	12806582	1	GCGCCTCCCTTTAA	Y46G5A.19a
12-5	CHROMOSOME_V	1814480	1814493	1	TCATGCGCCTTTAA	Y46H3A.5
12-5	CHROMOSOME_V	1701743	1701756	-1	GTGTGCGCCTTTAA	Y46H3C.3	srw-90
12-5	CHROMOSOME_V	5203968	5203981	-1	GTGTGCGCCTTTAA	Y47A7.1
12-5	CHROMOSOME_V	5203815	5203828	1	GCGTGCGCCTTTAA	Y47A7.1
12-5	CHROMOSOME_III	11274664	11274677	-1	CTATGCGCCTTTAA	Y47D3A.20
12-5	CHROMOSOME_I	3466499	3466512	1	GCTTGCGCCTTTAA	Y47G6A.10	spg-7
12-5	CHROMOSOME_I	3466499	3466512	1	GCTTGCGCCTTTAA	Y47G6A.14
12-5	CHROMOSOME_I	3479311	3479324	-1	GCGTGCGCCTTTAA	Y47G6A.9
12-5	CHROMOSOME_I	215673	215686	-1	CCATGCGCCTTTAA	Y48G1BL.1
12-5	CHROMOSOME_I	215881	215894	-1	CCATGTGCCTTTAA	Y48G1BL.1
12-5	CHROMOSOME_I	217786	217799	-1	CGGTGTCCCTTTAA	Y48G1BL.4
12-5	CHROMOSOME_I	220784	220797	-1	GTGTGCGCCTTTAA	Y48G1BL.5
12-5	CHROMOSOME_I	251972	251985	-1	CCATGCGCCTTTAA	Y48G1BM.1
12-5	CHROMOSOME_I	251764	251777	-1	CCATGCGCCTTTAA	Y48G1BM.1
12-5	CHROMOSOME_I	251764	251777	-1	CCATGCGCCTTTAA	Y48G1BM.8
12-5	CHROMOSOME_I	251972	251985	-1	CCATGCGCCTTTAA	Y48G1BM.8
12-5	CHROMOSOME_I	259574	259587	-1	CCGTGCGCCTTTAA	Y48G1BR.1
12-5	CHROMOSOME_I	80580	80593	1	TTATGCGCCTTTGA	Y48G1C.10
12-5	CHROMOSOME_I	1156206	1156219	1	GCTTGCGCCTTTAA	Y48G8AL.14	aps-3
12-5	CHROMOSOME_I	1156206	1156219	1	GCTTGCGCCTTTAA	Y48G8AL.8a	rpl-17
12-5	CHROMOSOME_III	2102041	2102054	-1	GCATGCGCCTTTAA	Y48G9A.8	ppk-2
12-5	CHROMOSOME_III	2101709	2101722	-1	CTATGCGCCTTTAA	Y48G9A.8	ppk-2
12-5	CHROMOSOME_V	14355837	14355850	1	CCACGCGCCTTTAA	Y49A3A.5	cyn-1
12-5	CHROMOSOME_III	12426292	12426305	1	GCATGCGCCTTTAA	Y49E10.14
12-5	CHROMOSOME_III	12426648	12426661	1	GCATGCGCCTTTAA	Y49E10.14
12-5	CHROMOSOME_III	12453390	12453403	1	AAACGCGCCTTTAA	Y49E10.19	ani-1
12-5	CHROMOSOME_III	12457366	12457379	1	CTGTGCGCCTTTAA	Y49E10.20	scav-3
12-5	CHROMOSOME_III	12457366	12457379	1	CTGTGCGCCTTTAA	Y49E10.21a
12-5	CHROMOSOME_I	398552	398565	1	TCGTGCGCCTTTAA	Y50C1A.1
12-5	CHROMOSOME_I	1967679	1967692	1	GCATGTGCCTTTAA	Y51F10.3
12-5	CHROMOSOME_I	1967525	1967538	-1	TTGTGTGCCTTTAA	Y51F10.3
12-5	CHROMOSOME_I	1916628	1916641	1	GCGCCTCCCTTTAA	Y51F10.6
12-5	CHROMOSOME_I	1916406	1916419	-1	GTGCCTCCCTTTAA	Y51F10.6
12-5	CHROMOSOME_II	4320455	4320468	1	TTGTGCGCCTTTAA	Y52E8A.2
12-5	CHROMOSOME_II	4307565	4307578	1	ATGTGCGCCTTTGA	Y52E8A.3
12-5	CHROMOSOME_II	9746232	9746245	1	CTACGCGCCTTTAA	Y53C12B.1
12-5	CHROMOSOME_II	9746232	9746245	1	CTACGCGCCTTTAA	Y53C12B.3a	nos-3
12-5	CHROMOSOME_II	15119877	15119890	-1	GCGCGCGCCTTTAA	Y53F4B.22	arp-1
12-5	CHROMOSOME_III	3294410	3294423	-1	CTATGCGCCTTTAA	Y53G8AR.6
12-5	CHROMOSOME_III	3294410	3294423	-1	CTATGCGCCTTTAA	Y53G8AR.8
12-5	CHROMOSOME_III	3127264	3127277	-1	TGATGCGCCTTTAA	Y53G8B.4a	nipa-1
12-5	CHROMOSOME_I	11222378	11222391	1	GCATGCGCCTTTAA	Y53H1A.1a	rsy-1
12-5	CHROMOSOME_I	11222378	11222391	1	GCATGCGCCTTTAA	Y53H1A.2a
12-5	CHROMOSOME_I	3199069	3199082	-1	GCTTGCGCCTTTAA	Y54E10A.12
12-5	CHROMOSOME_I	3198962	3198975	-1	CCGTGCGCCTTTAA	Y54E10A.12
12-5	CHROMOSOME_I	3212726	3212739	1	GCATGCGCCTTTAA	Y54E10A.4a	fog-1
12-5	CHROMOSOME_I	3212927	3212940	1	GCTTGTGCCTTTAA	Y54E10A.4a	fog-1
12-5	CHROMOSOME_I	3162641	3162654	1	CGGTGCGCCTTTAA	Y54E10A.7
12-5	CHROMOSOME_I	3162641	3162654	1	CGGTGCGCCTTTAA	Y54E10A.9a	vbh-1
12-5	CHROMOSOME_I	3162641	3162654	1	CGGTGCGCCTTTAA	Y54E10A.9c	vbh-1
12-5	CHROMOSOME_II	14752649	14752662	-1	GTGTGCGCCTTTAA	Y54E2A.2	smg-9
12-5	CHROMOSOME_II	14752510	14752523	1	GTGTGCGCCTTTAA	Y54E2A.2	smg-9
12-5	CHROMOSOME_II	14753926	14753939	1	GTATGCGCCTTTAA	Y54E2A.3	tac-1
12-5	CHROMOSOME_II	14753926	14753939	1	GTATGCGCCTTTAA	Y54E2A.4
12-5	CHROMOSOME_II	14778191	14778204	-1	ACGTGCGCCTTTAA	Y54E2A.8
12-5	CHROMOSOME_III	2528820	2528833	1	GCATGCGCCTTTAA	Y54F10AM.10	rbc-2
12-5	CHROMOSOME_III	2528820	2528833	1	GCATGCGCCTTTAA	Y54F10AM.5
12-5	CHROMOSOME_III	2571613	2571626	1	GTATGCGCCTTTAA	Y54F10AR.2
12-5	CHROMOSOME_III	2571924	2571937	-1	GTATGCGCCTTTAA	Y54F10AR.2
12-5	CHROMOSOME_IV	2771989	2772002	1	TGGTGCGCCTTTAA	Y54G2A.11a
12-5	CHROMOSOME_IV	2772176	2772189	1	CAATGCGCCTTTAA	Y54G2A.11a
12-5	CHROMOSOME_IV	2783412	2783425	1	ATATGCGCCTTTAA	Y54G2A.12
12-5	CHROMOSOME_IV	2892995	2893008	1	GTATGCGCCTTTAA	Y54G2A.18
12-5	CHROMOSOME_IV	2922384	2922397	1	GTGTGTCCCTTTAA	Y54G2A.22	fbxc-45
12-5	CHROMOSOME_IV	1012569	1012582	-1	GTGTGCGCCTTTAA	Y55F3AM.3a
12-5	CHROMOSOME_IV	832235	832248	1	CCGTGTCCCTTTAA	Y55F3BR.10
12-5	CHROMOSOME_IV	832235	832248	1	CCGTGTCCCTTTAA	Y55F3BR.5	madf-1
12-5	CHROMOSOME_III	11898357	11898370	-1	GTGTGCGCCTTTAA	Y56A3A.11
12-5	CHROMOSOME_III	11898276	11898289	1	GTGTGCGCCTTTAA	Y56A3A.11
12-5	CHROMOSOME_III	11914344	11914357	-1	CCGTGTGCCTTTAA	Y56A3A.16
12-5	CHROMOSOME_III	11920339	11920352	-1	CCATGCGCCTTTAA	Y56A3A.20	ccf-1
12-5	CHROMOSOME_III	11920339	11920352	-1	CCATGCGCCTTTAA	Y56A3A.21	trap-4
12-5	CHROMOSOME_III	11869546	11869559	1	CAATGCGCCTTTAA	Y56A3A.4a	taf-12
12-5	CHROMOSOME_III	11869337	11869350	1	CATTGCGCCTTTAA	Y56A3A.4a	taf-12
12-5	CHROMOSOME_III	11869754	11869767	1	CAATGCGCCTTTAA	Y56A3A.4a	taf-12
12-5	CHROMOSOME_III	11869337	11869350	1	CATTGCGCCTTTAA	Y56A3A.4b	taf-12
12-5	CHROMOSOME_II	12225076	12225089	1	CCATGCGCCTTTAA	Y57A10A.19	rsr-2
12-5	CHROMOSOME_V	7055468	7055481	1	GTTTGCGCCTTTAA	Y57E12AL.4
12-5	CHROMOSOME_IV	14797520	14797533	1	GCGTGCGCCTTTGA	Y57G11C.12a	nuo-3
12-5	CHROMOSOME_IV	14797520	14797533	1	GCGTGCGCCTTTGA	Y57G11C.13	arl-8
12-5	CHROMOSOME_IV	14825198	14825211	-1	GCACGCGCCTTTGA	Y57G11C.15
12-5	CHROMOSOME_IV	14825198	14825211	-1	GCACGCGCCTTTGA	Y57G11C.16	rps-18
12-5	CHROMOSOME_IV	14786501	14786514	-1	ACGCGCGCCTTTAA	Y57G11C.9a
12-5	CHROMOSOME_IV	13370533	13370546	1	TCGTGTCCCTTTAA	Y62E10A.1	rla-2
12-5	CHROMOSOME_IV	13401114	13401127	-1	TTATGCGCCTTTAA	Y62E10A.14
12-5	CHROMOSOME_IV	13370533	13370546	1	TCGTGTCCCTTTAA	Y62E10A.2
12-5	CHROMOSOME_IV	13371877	13371890	-1	GTGCGCGCCTTTGA	Y62E10A.6
12-5	CHROMOSOME_IV	16411884	16411897	1	CCGTGCGCCTTTAA	Y65A5A.2a
12-5	CHROMOSOME_I	506314	506327	1	CAATGTGCCTTTAA	Y65B4BL.2	deps-1
12-5	CHROMOSOME_I	506314	506327	1	CAATGTGCCTTTAA	Y65B4BL.4
12-5	CHROMOSOME_I	520552	520565	1	GTATGCGCCTTTAA	Y65B4BL.6b
12-5	CHROMOSOME_I	533970	533983	-1	GTGTGCGCCTTTAA	Y65B4BR.8
12-5	CHROMOSOME_IV	425735	425748	-1	GCGTGCGCCTTTAA	Y66H1A.4
12-5	CHROMOSOME_IV	383227	383240	1	GTGTGCGCCTTTAA	Y66H1B.4	spl-1
12-5	CHROMOSOME_IV	383352	383365	-1	GTGTGCGCCTTTAA	Y66H1B.4	spl-1
12-5	CHROMOSOME_IV	3056032	3056045	1	GTGTGCGCCTTTAA	Y67D8C.3b
12-5	CHROMOSOME_IV	3050440	3050453	-1	GCGTGCGCCTTTAA	Y67D8C.5	eel-1
12-5	CHROMOSOME_IV	13290409	13290422	1	ATGTGCGCCTTTAA	Y67H2A.2b
12-5	CHROMOSOME_IV	13290557	13290570	-1	GTGTGCGCCTTTAA	Y67H2A.2b
12-5	CHROMOSOME_IV	2607692	2607705	-1	ACATGCGCCTTTAA	Y69A2AR.6
12-5	CHROMOSOME_I	13951862	13951875	1	GCGTGCGCCTTTAA	Y71A12B.1	rps-6
12-5	CHROMOSOME_I	13951862	13951875	1	GCGTGCGCCTTTAA	Y71A12B.9	usp-3
12-5	CHROMOSOME_I	2861745	2861758	1	CTATGCGCCTTTAA	Y71F9AL.11
12-5	CHROMOSOME_I	2889861	2889874	-1	GCGCCTCCCTTTAA	Y71F9AL.6
12-5	CHROMOSOME_I	2777693	2777706	1	CTGTGCGCCTTTAA	Y71F9B.13c
12-5	CHROMOSOME_I	1782744	1782757	-1	ACATGTGCCTTTAA	Y71G12B.26
12-5	CHROMOSOME_III	2725565	2725578	-1	GTGTGTGCCTTTAA	Y71H2AM.11
12-5	CHROMOSOME_III	2788175	2788188	1	GGATGCGCCTTTAA	Y71H2AM.24
12-5	CHROMOSOME_III	2725565	2725578	-1	GTGTGTGCCTTTAA	Y71H2AM.7
12-5	CHROMOSOME_IV	6348034	6348047	-1	CGATGCGCCTTTAA	Y73B6BL.16
12-5	CHROMOSOME_IV	6334046	6334059	-1	GTGCGCGCCTTTAA	Y73B6BL.30
12-5	CHROMOSOME_IV	6333889	6333902	1	GCTCGCGCCTTTAA	Y73B6BL.30
12-5	CHROMOSOME_IV	6337387	6337400	1	ACGTGTGCCTTTAA	Y73B6BL.4
12-5	CHROMOSOME_IV	6493559	6493572	-1	TTGCGCGCCTTTAA	Y73B6BL.44
12-5	CHROMOSOME_IV	15445215	15445228	1	GCATGCGCCTTTAA	Y73F8A.23
12-5	CHROMOSOME_IV	15453324	15453337	1	GCATGCGCCTTTAA	Y73F8A.24a
12-5	CHROMOSOME_IV	15259624	15259637	1	CCATCTGCCTTTAA	Y73F8A.5
12-5	CHROMOSOME_IV	1973321	1973334	-1	GTGTGCGCCTTTAA	Y76B12C.3
12-5	CHROMOSOME_IV	1973217	1973230	1	GTGTGCGCCTTTAA	Y76B12C.3
12-5	CHROMOSOME_IV	1420013	1420026	1	GCATGCGCCTTTAA	Y77E11A.7a
12-5	CHROMOSOME_III	1373770	1373783	-1	CCACGCCCCTTTGC	Y82E9BR.20
12-5	CHROMOSOME_I	13542964	13542977	1	CTATGCGCCTTTAA	Y87G2A.3	atg-4.1
12-5	CHROMOSOME_III	1176844	1176857	-1	CTATGCGCCTTTAA	Y92C3A.3	eak-3
12-5	CHROMOSOME_I	1435693	1435706	1	CTATGTGCCTTTAA	Y92H12BR.8
12-5	CHROMOSOME_I	852791	852804	1	GCATGCGCCTTTGA	Y95B8A.8
12-5	CHROMOSOME_III	5209150	5209163	1	GTGTGCGCCTTTAA	ZC155.7	syn-16
12-5	CHROMOSOME_I	6369853	6369866	-1	TATTGCGCCTTTAA	ZC308.1a	gld-2
12-5	CHROMOSOME_I	14020281	14020294	-1	CCACGCCCCTTTGC	ZC334.8	ins-25
12-5	CHROMOSOME_III	5275155	5275168	1	GCGCGCGCCTTTGA	ZC395.10
12-5	CHROMOSOME_III	5275155	5275168	1	GCGCGCGCCTTTGA	ZC395.3a	toc-1
12-5	CHROMOSOME_III	5275155	5275168	1	GCGCGCGCCTTTGA	ZC395.3b	toc-1
12-5	CHROMOSOME_IV	9091651	9091664	-1	GTGTGCGCCTTTAA	ZC410.5c
12-5	CHROMOSOME_IV	9091484	9091497	1	GTGTGCGCCTTTAA	ZC410.5c
12-5	CHROMOSOME_IV	3606640	3606653	-1	AAATGTGCCTTTGA	ZC416.4	kgb-2
12-5	CHROMOSOME_I	10330569	10330582	-1	ACGCGCGCCTTTGA	ZC434.2	rps-7
12-5	CHROMOSOME_V	6605671	6605684	1	GTGTGCGCCTTTAA	ZK1055.7
12-5	CHROMOSOME_X	13794105	13794118	-1	GTGCGTGCCTTTGC	ZK1086.2
12-5	CHROMOSOME_III	10120528	10120541	1	GCATGCGCCTTTAA	ZK1128.4
12-5	CHROMOSOME_III	10120528	10120541	1	GCATGCGCCTTTAA	ZK1128.5	swsn-2.1
12-5	CHROMOSOME_II	9647553	9647566	1	GTATGTGCCTTTAA	ZK1307.5	sqv-8
12-5	CHROMOSOME_II	9624445	9624458	1	ATATGCGCCTTTAA	ZK1307.8
12-5	CHROMOSOME_II	9692367	9692380	1	TGGTGCGCCTTTAA	ZK1320.10	nlp-11
12-5	CHROMOSOME_II	9680481	9680494	-1	GTGTGTGCCTTTAA	ZK1320.13
12-5	CHROMOSOME_II	9687199	9687212	-1	CCGTGCGCCTTTAA	ZK1320.9
12-5	CHROMOSOME_II	5501142	5501155	1	GTATGCGCCTTTAA	ZK177.6	fzy-1
12-5	CHROMOSOME_II	11652876	11652889	-1	ATGTGCGCCTTTAA	ZK20.3	rad-23
12-5	CHROMOSOME_II	11652876	11652889	-1	ATGTGCGCCTTTAA	ZK20.5	rpn-12
12-5	CHROMOSOME_V	9692845	9692858	1	CCATGCGCCTTTAA	ZK287.7
12-5	CHROMOSOME_III	8398041	8398054	-1	GTGTCTCCCTTTAA	ZK353.2
12-5	CHROMOSOME_III	8398393	8398406	-1	GTGTGTGCCTTTGA	ZK353.2
12-5	CHROMOSOME_III	8398218	8398231	1	TTGTGTGCCTTTGA	ZK353.2
12-5	CHROMOSOME_IV	6977304	6977317	1	CCATGCGCCTTTAA	ZK381.4a	pgl-1
12-5	CHROMOSOME_I	7459349	7459362	-1	GTGTGCGCCTTTAA	ZK524.3c	lars-2
12-5	CHROMOSOME_II	4939337	4939350	-1	TGATGTGCCTTTAA	ZK546.3
12-5	CHROMOSOME_X	3374919	3374932	-1	CTGCCCGCCTTTAC	ZK563.4a	clc-3
12-5	CHROMOSOME_IV	10937296	10937309	-1	TAATGCGCCTTTGA	ZK593.8	fic-1
12-5	CHROMOSOME_IV	10940573	10940586	-1	TTGTGCGCCTTTAA	ZK593.9
12-5	CHROMOSOME_III	9798754	9798767	1	ATGTGCGCCTTTAA	ZK632.2
12-5	CHROMOSOME_III	7829090	7829103	1	CTACGCGCCTTTAA	ZK652.6a
12-5	CHROMOSOME_II	10450403	10450416	-1	GTATGCGCCTTTAA	ZK673.3	lin-56
12-5	CHROMOSOME_II	10452346	10452359	1	CCGTGCGCCTTTAA	ZK673.4
12-5	CHROMOSOME_IV	11953076	11953089	-1	CCATGCGCCTTTAA	ZK829.4
12-5	CHROMOSOME_I	14200067	14200080	-1	GTATGCGCCTTTAA	ZK849.5
12-5	CHROMOSOME_V	10216536	10216549	-1	ATGCGCGCCTTTAA	ZK856.14a
12-5	CHROMOSOME_IV	12859441	12859454	1	CGATCCGCCTTTAA	ZK896.8	gcy-18
12-5	CHROMOSOME_II	10100091	10100104	1	ACATGCGCCTTTAA	ZK945.2	pas-7
12-5	CHROMOSOME_II	10100091	10100104	1	ACATGCGCCTTTAA	ZK945.3	puf-12
12-11	CHROMOSOME_III	13779986	13779999	1	TCGTAAATCGACAC	3R5.1	pot-3
12-11	CHROMOSOME_I	4647298	4647311	-1	TCGTAAATTGACAC	B0041.4	rpl-4
12-11	CHROMOSOME_I	4647298	4647311	-1	TCGTAAATTGACAC	B0041.8
12-11	CHROMOSOME_V	5273860	5273873	1	CCGTAAATCGACAC	B0238.10
12-11	CHROMOSOME_V	20479241	20479254	-1	TCGTAAATCGACAC	B0250.1	rpl-2
12-11	CHROMOSOME_V	20479241	20479254	-1	TCGTAAATCGACAC	B0250.2	calf-1
12-11	CHROMOSOME_III	7144832	7144845	1	TCGTAAATTGGCAA	B0280.12a	glr-2
12-11	CHROMOSOME_III	5706411	5706424	-1	TCGTAAATCGATGT	B0336.10	rpl-23
12-11	CHROMOSOME_III	557026	557039	1	TCGTAAATCTACGC	B0353.1b
12-11	CHROMOSOME_III	557006	557019	1	TCGTAAATCTACAA	B0353.1b
12-11	CHROMOSOME_III	557270	557283	1	CCGTAAATCTACAA	B0353.1b
12-11	CHROMOSOME_III	557226	557239	1	TCGTAAATCGACAT	B0353.1b
12-11	CHROMOSOME_III	4754348	4754361	-1	TCGTAAATCTACAC	B0393.1	rps-0
12-11	CHROMOSOME_III	4754348	4754361	-1	TCGTAAATCTACAC	B0393.2	rbg-3
12-11	CHROMOSOME_III	4752621	4752634	1	TCGTAAATCGACAC	B0393.8
12-11	CHROMOSOME_IV	13881867	13881880	1	TCGTAAATCGACAC	B0513.3a	rpl-29
12-11	CHROMOSOME_IV	13881867	13881880	1	TCGTAAATCGACAC	B0513.3b	rpl-29
12-11	CHROMOSOME_IV	13107052	13107065	-1	CCGTAAATCGACAC	B0564.2
12-11	CHROMOSOME_IV	13107232	13107245	1	CCGTAAATCGGCAC	B0564.2
12-11	CHROMOSOME_III	12813015	12813028	1	CCGTAAATCGACGC	BE10.4
12-11	CHROMOSOME_III	12812974	12812987	-1	CCGTAAATCGACGC	BE10.4
12-11	CHROMOSOME_I	13391688	13391701	-1	GCGTAAATCGACAA	C01A2.4
12-11	CHROMOSOME_V	2488047	2488060	-1	CCGTAAATCGACAC	C01B4.9
12-11	CHROMOSOME_II	4299390	4299403	-1	CCGTAAATCTACAC	C01F1.2	sco-1
12-11	CHROMOSOME_II	9273216	9273229	1	CCGTAAATTGACAC	C01G6.4
12-11	CHROMOSOME_V	11286330	11286343	-1	TCGTAAATCGACAC	C03E10.3
12-11	CHROMOSOME_V	11286366	11286379	1	TCGTAAATCGACAC	C03E10.3
12-11	CHROMOSOME_V	5111255	5111268	1	TCGTAAATCGACAC	C04F5.7	ugt-63
12-11	CHROMOSOME_V	5111172	5111185	-1	CCGTAAATCGACAC	C04F5.7	ugt-63
12-11	CHROMOSOME_V	5113890	5113903	-1	CCGTAAATCGATAC	C04F5.8
12-11	CHROMOSOME_V	5114001	5114014	1	CCGTAAATCGACAC	C04F5.8
12-11	CHROMOSOME_III	6411546	6411559	1	TCGTAAATCGACAA	C05D11.5
12-11	CHROMOSOME_II	9382661	9382674	1	TCGTAAATCTACAC	C06C3.6	srh-48
12-11	CHROMOSOME_II	9391315	9391328	1	CCGTAAATCGACGC	C06C3.8
12-11	CHROMOSOME_III	4495013	4495026	-1	GCGTAAATCGACAC	C07G2.2c	atf-7
12-11	CHROMOSOME_IV	11176946	11176959	1	CCGTAAATCGACAC	C08F8.7	rap-3
12-11	CHROMOSOME_IV	11176780	11176793	-1	CCGTAAATCGACAC	C08F8.7	rap-3
12-11	CHROMOSOME_V	2418906	2418919	1	CCGTAAATCGACAC	C13B7.3	srd-60
12-11	CHROMOSOME_V	7223985	7223998	1	CCGTAAATCGACAC	C13F10.1a
12-11	CHROMOSOME_V	7221276	7221289	1	GCGTAAATCGATAA	C13F10.2
12-11	CHROMOSOME_V	7215526	7215539	1	CCGTAAATCGACAC	C13F10.4
12-11	CHROMOSOME_V	7215385	7215398	-1	TCGTAAATCGACAC	C13F10.4
12-11	CHROMOSOME_V	7221276	7221289	1	GCGTAAATCGATAA	C13F10.6
12-11	CHROMOSOME_III	3713221	3713234	1	GTGTAAATCGACAC	C14B1.6
12-11	CHROMOSOME_III	8101081	8101094	1	GCGTAAATCGACAC	C14B9.4a	plk-1
12-11	CHROMOSOME_I	12212968	12212981	1	GCGTAAATCTACAT	C15C6.4
12-11	CHROMOSOME_I	12212805	12212818	-1	TTGTAAATCGACAC	C15C6.4
12-11	CHROMOSOME_X	3159732	3159745	1	CCGTAAATATACAC	C15C7.2	klp-8
12-11	CHROMOSOME_II	6967711	6967724	-1	CCGTAAATATACAA	C15F1.4	ppp-1
12-11	CHROMOSOME_V	14417844	14417857	1	TCGTAAATCTACAG	C15H11.5	set-31
12-11	CHROMOSOME_V	14417844	14417857	1	TCGTAAATCTACAG	C15H11.6	nxf-2
12-11	CHROMOSOME_V	5538339	5538352	-1	CCGTAAATCGACAG	C18C4.2	cft-1
12-11	CHROMOSOME_V	17539921	17539934	-1	CCGTAAATCTACAC	C18D4.5	srz-25
12-11	CHROMOSOME_I	4215780	4215793	1	CCGTAAATCGACAG	C18E3.9a
12-11	CHROMOSOME_II	8964927	8964940	-1	GCGTAAATCTACAC	C18E9.2a
12-11	CHROMOSOME_II	8964927	8964940	-1	GCGTAAATCTACAC	C18E9.4
12-11	CHROMOSOME_IV	5166053	5166066	1	GCGTAAATCGACAC	C24D10.1
12-11	CHROMOSOME_IV	5166053	5166066	1	GCGTAAATCGACAC	C24D10.8	nspd-6
12-11	CHROMOSOME_IV	8020364	8020377	-1	CCGTAAATCGACAC	C26B2.1	dnc-4
12-11	CHROMOSOME_I	3795907	3795920	1	CCGTAAATCTACAC	C32E8.1
12-11	CHROMOSOME_I	3795778	3795791	-1	CCGTAAATCGACAC	C32E8.1
12-11	CHROMOSOME_I	3787737	3787750	1	GCGTAAATCGACAC	C32E8.2a	rpl-13
12-11	CHROMOSOME_I	10685815	10685828	1	TCGTAAATTTACAT	C34B2.7	sdha-2
12-11	CHROMOSOME_III	4809188	4809201	-1	TCGTAAATCGACAA	C38D4.6a	pal-1
12-11	CHROMOSOME_V	1259918	1259931	1	CCGTAAATCGACAC	C39F7.1
12-11	CHROMOSOME_V	1259810	1259823	-1	CCGTAAATCGACAC	C39F7.1
12-11	CHROMOSOME_II	357538	357551	1	TCGTAAATATACAA	C41D7.1
12-11	CHROMOSOME_IV	12268502	12268515	-1	TCGTAAATCGACAC	C42C1.14	rpl-34
12-11	CHROMOSOME_IV	12268502	12268515	-1	TCGTAAATCGACAC	C42C1.2
12-11	CHROMOSOME_I	3118119	3118132	-1	GCGTAAATCGACAC	C45E1.4
12-11	CHROMOSOME_I	3118239	3118252	1	CCGTAAATCGACAC	C45E1.4
12-11	CHROMOSOME_II	1904921	1904934	1	TCGTAAATATACAA	C46F9.1	math-22
12-11	CHROMOSOME_II	1899781	1899794	1	TCGTAAATCTACAA	C46F9.3	math-24
12-11	CHROMOSOME_I	12974602	12974615	1	CCGTAAATCGACAC	C47B2.6a	gale-1
12-11	CHROMOSOME_II	11679952	11679965	-1	CCGTAAATCTACAC	C47D12.3b	sfxn-1.4
12-11	CHROMOSOME_II	11297581	11297594	1	CCGTAAATCGATGC	C47G2.5a	saps-1
12-11	CHROMOSOME_IV	13197957	13197970	1	CCGTAAATCGATAC	C48D1.1a
12-11	CHROMOSOME_IV	13197795	13197808	-1	CCGTAAATCGACAC	C48D1.1a
12-11	CHROMOSOME_V	14798571	14798584	-1	GCGTAAATCGACAC	C48G7.3c	tag-333
12-11	CHROMOSOME_V	14798844	14798857	1	CCGTAAATCGGCAT	C48G7.3c	tag-333
12-11	CHROMOSOME_IV	7927925	7927938	1	TCGTAAATCGACAA	C49H3.1	gcy-8
12-11	CHROMOSOME_IV	7927925	7927938	1	TCGTAAATCGACAA	C49H3.12
12-11	CHROMOSOME_II	98054	98067	-1	CCGTAAATATACAC	C50D2.5
12-11	CHROMOSOME_II	98054	98067	-1	CCGTAAATATACAC	C50D2.8
12-11	CHROMOSOME_I	3887525	3887538	-1	GTGTAAATCTACAC	C50F2.9	abf-1
12-11	CHROMOSOME_I	294778	294791	1	CCGTAAATCGACAC	C53D5.1b
12-11	CHROMOSOME_I	1832636	1832649	-1	TCGTAAATCGACAC	C53H9.2a
12-11	CHROMOSOME_I	1832636	1832649	-1	TCGTAAATCGACAC	C53H9.3
12-11	CHROMOSOME_I	4587139	4587152	1	CCGTAAATCGACAT	D1007.10a
12-11	CHROMOSOME_IV	8926117	8926130	1	TCGTAAATCGACAT	D1046.1a	cfim-2
12-11	CHROMOSOME_IV	8926117	8926130	1	TCGTAAATCGACAT	D1046.2
12-11	CHROMOSOME_V	14095652	14095665	1	CCGTAAATCGACAT	D1086.8b
12-11	CHROMOSOME_V	227323	227336	-1	CCGTAAATCGACAC	DC2.6	srh-77
12-11	CHROMOSOME_I	8760248	8760261	-1	TCGTAAATCGACAC	DY3.1	tin-13
12-11	CHROMOSOME_IV	4750089	4750102	-1	CCGTAAATCGACGG	E04A4.8	rpl-20
12-11	CHROMOSOME_II	14021267	14021280	1	TCGTAAATCGACAC	F01D5.10
12-11	CHROMOSOME_X	13396725	13396738	-1	CCGTAAATCTACAC	F02C12.3
12-11	CHROMOSOME_IV	8688226	8688239	1	TCGTAAATATGCAC	F08B4.7
12-11	CHROMOSOME_V	5423934	5423947	1	CCGTAAATTGACAC	F08F3.7	cyp-14A5
12-11	CHROMOSOME_V	14472472	14472485	1	TCGTAAATTGATAT	F08H9.5	clec-227
12-11	CHROMOSOME_II	5358326	5358339	1	CCGTAAATCTACAT	F09E5.11
12-11	CHROMOSOME_II	5358326	5358339	1	CCGTAAATCTACAT	F09E5.17	bmy-1
12-11	CHROMOSOME_I	8438629	8438642	-1	TCGTAAATTTACAT	F10D11.2
12-11	CHROMOSOME_III	7021432	7021445	1	CCGTAAATCGACAT	F11H8.1	rfl-1
12-11	CHROMOSOME_V	16395590	16395603	1	CCGTAAATCTACAC	F13A7.11
12-11	CHROMOSOME_X	8286828	8286841	1	GTGTAAATCGACAC	F13B9.1a
12-11	CHROMOSOME_I	12230159	12230172	1	CCGTAAATCGACAC	F14B6.3
12-11	CHROMOSOME_II	12462082	12462095	-1	TCGTAAATCTACAC	F15A4.2
12-11	CHROMOSOME_II	12462233	12462246	1	CCGTAAATCGACAC	F15A4.2
12-11	CHROMOSOME_V	13009395	13009408	1	TCGTAAATCTACAC	F15B9.10
12-11	CHROMOSOME_I	7021532	7021545	-1	GCGTAAATCGACAC	F15C11.2a
12-11	CHROMOSOME_X	14089873	14089886	1	GCGTAAATTTACAC	F16B12.2	dsl-4
12-11	CHROMOSOME_V	8183838	8183851	-1	CCGTAAATCGACAC	F20D6.3	srp-8
12-11	CHROMOSOME_V	8184022	8184035	1	CCGTAAATCGACAC	F20D6.3	srp-8
12-11	CHROMOSOME_I	7926430	7926443	1	GCGTAAATCGACAA	F20G4.1	smgl-1
12-11	CHROMOSOME_I	7099712	7099725	1	TCGTAAATCGACAC	F22D6.8
12-11	CHROMOSOME_I	7099712	7099725	1	TCGTAAATCGACAC	F22D6.9
12-11	CHROMOSOME_II	2639389	2639402	1	CCGTAAATCGACAC	F22E5.8
12-11	CHROMOSOME_I	10567604	10567617	-1	TCGTAAATCGACAC	F25H2.10	rla-0
12-11	CHROMOSOME_I	7672787	7672800	-1	CCGTAAATCGGCAC	F26A3.6	del-3
12-11	CHROMOSOME_V	15569926	15569939	1	CCGTAAATCGACAC	F28F8.3	lsm-5
12-11	CHROMOSOME_V	15578532	15578545	1	GCGTAAATCTACAC	F28F8.9a
12-11	CHROMOSOME_V	15578532	15578545	1	GCGTAAATCTACAC	F28F8.9b
12-11	CHROMOSOME_I	9488284	9488297	-1	CCGTAAATCTACAC	F30A10.5	stl-1
12-11	CHROMOSOME_I	9488284	9488297	-1	CCGTAAATCTACAC	F30A10.6	sac-1
12-11	CHROMOSOME_IV	4228275	4228288	-1	CCGTAAATCGACAT	F30B5.6	srbc-70
12-11	CHROMOSOME_III	6968383	6968396	-1	CCGTAAATATACAC	F31E3.4
12-11	CHROMOSOME_III	6982216	6982229	-1	TCGTAAATCGACAC	F31E3.6
12-11	CHROMOSOME_II	6800352	6800365	-1	TCGTAAATCGACAC	F31E8.4
12-11	CHROMOSOME_V	676899	676912	1	TCGTAAATTGACAA	F31F4.15	fbxa-72
12-11	CHROMOSOME_V	676899	676912	1	TCGTAAATTGACAA	F31F4.4	srx-21
12-11	CHROMOSOME_I	14839365	14839378	-1	GCGTAAATCGACAG	F32A7.4
12-11	CHROMOSOME_I	11521502	11521515	-1	GCGTAAATCGACAA	F32B4.4b
12-11	CHROMOSOME_I	15016922	15016935	1	CCGTAAATCGACAC	F33H2.6
12-11	CHROMOSOME_IV	12209144	12209157	-1	CCGTAAATTTACAC	F35G2.2
12-11	CHROMOSOME_IV	12209144	12209157	-1	CCGTAAATTTACAC	F35G2.3
12-11	CHROMOSOME_II	9557581	9557594	1	TCGTAAATTTACAC	F35H8.3	zfp-2
12-11	CHROMOSOME_V	16526955	16526968	1	CCGTAAATCTACAC	F36D3.8
12-11	CHROMOSOME_III	3956267	3956280	-1	TCGTAAATCGACGA	F37A8.5
12-11	CHROMOSOME_III	7189908	7189921	1	TCGTAAATCGACAA	F37C12.11	rps-21
12-11	CHROMOSOME_IV	6589031	6589044	-1	TCGTAAATTGACAC	F38A5.3b	lec-11
12-11	CHROMOSOME_I	14776704	14776717	-1	CCGTAAATCGACAA	F39B2.5
12-11	CHROMOSOME_I	14777042	14777055	1	GCGTAAATCGACAT	F39B2.5
12-11	CHROMOSOME_V	4730589	4730602	-1	CCGTAAATCGACAG	F39G3.8	tig-2
12-11	CHROMOSOME_V	4730664	4730677	1	CCGTAAATCGACAC	F39G3.8	tig-2
12-11	CHROMOSOME_IV	11592946	11592959	1	CCGTAAATCGACAG	F40F11.3
12-11	CHROMOSOME_II	11126552	11126565	1	GCGTAAATCGGTGT	F40F8.10	rps-9
12-11	CHROMOSOME_II	11126552	11126565	1	GCGTAAATCGGTGT	F40F8.9	lsm-1
12-11	CHROMOSOME_III	6040078	6040091	-1	CCGTAAATCGATAA	F40H6.2
12-11	CHROMOSOME_IV	3354571	3354584	1	CCGTAAATCTACAC	F42A6.1
12-11	CHROMOSOME_IV	3354475	3354488	1	CCGTAAATCTACAC	F42A6.1
12-11	CHROMOSOME_IV	3354723	3354736	1	CCGTAAATTGACAC	F42A6.1
12-11	CHROMOSOME_IV	3354832	3354845	1	CCGTAAATCTACAC	F42A6.1
12-11	CHROMOSOME_IV	3354659	3354672	1	GCGTAAATCTACAC	F42A6.1
12-11	CHROMOSOME_V	11585846	11585859	1	TCGTAAATAGACAA	F43A11.3	srx-89
12-11	CHROMOSOME_V	14631292	14631305	1	CCGTAAATCGACAC	F43D2.3
12-11	CHROMOSOME_III	10506993	10507006	1	CCGTAAATCTACAC	F43D9.3a
12-11	CHROMOSOME_III	10506993	10507006	1	CCGTAAATCTACAC	F43D9.4	sip-1
12-11	CHROMOSOME_II	7356943	7356956	-1	TCGTAAATCGACAA	F43E2.4	haf-2
12-11	CHROMOSOME_X	10197445	10197458	-1	TCGTAAATCGACAC	F44A6.1a	nucb-1
12-11	CHROMOSOME_I	10924157	10924170	1	CCGTAAATCTACAT	F49D11.7
12-11	CHROMOSOME_I	10924097	10924110	1	CCGTAAATCTACAT	F49D11.7
12-11	CHROMOSOME_I	10924117	10924130	1	TCGTAAATCTACAT	F49D11.7
12-11	CHROMOSOME_V	2592122	2592135	-1	CTGTAAATCTACAC	F53E10.4	irg-3
12-11	CHROMOSOME_I	127042	127055	1	CCGTAAATCGACAC	F53G12.5b	mex-3
12-11	CHROMOSOME_I	115289	115302	1	CCGTAAATCGACAC	F53G12.7	col-45
12-11	CHROMOSOME_I	115192	115205	-1	CCGTAAATCGACAC	F53G12.7	col-45
12-11	CHROMOSOME_III	87377	87390	-1	CCGTAAATCTACAC	F54C4.1
12-11	CHROMOSOME_III	87377	87390	-1	CCGTAAATCTACAC	F54C4.4
12-11	CHROMOSOME_II	3808278	3808291	1	TCGTAAATCGACAC	F54D10.5
12-11	CHROMOSOME_I	4792870	4792883	-1	CCGTAAATCGACAC	F54D7.4	zig-7
12-11	CHROMOSOME_III	5081345	5081358	1	CCGTAAATCGATAT	F54D8.2	tag-174
12-11	CHROMOSOME_III	5679044	5679057	1	CCGTAAATCGACAA	F54E7.2	rps-12
12-11	CHROMOSOME_III	5679044	5679057	1	CCGTAAATCGACAA	F54E7.8
12-11	CHROMOSOME_V	11764462	11764475	-1	CCGTAAATCGACAC	F55A11.1
12-11	CHROMOSOME_V	11764462	11764475	-1	CCGTAAATCGACAC	F55A11.2	syx-5
12-11	CHROMOSOME_X	1017637	1017650	-1	TTGTAAATCGACGA	F55A4.2
12-11	CHROMOSOME_I	5186546	5186559	1	TCGTAAATCGACAC	F56A3.5	bro-1
12-11	CHROMOSOME_III	13265617	13265630	1	CCGTAAATCGACAC	F56A8.5
12-11	CHROMOSOME_V	104719	104732	1	TCGTAAATCGGCGC	F56E10.1
12-11	CHROMOSOME_V	104719	104732	1	TCGTAAATCGGCGC	F56E10.4	rps-27
12-11	CHROMOSOME_I	12062253	12062266	-1	GCGTAAATCTACAC	F58D5.1b	hrp-2
12-11	CHROMOSOME_III	3404632	3404645	1	GCGTAAATCGACAC	F59A2.1a	npp-9
12-11	CHROMOSOME_III	3404632	3404645	1	GCGTAAATCGACAC	F59A2.5
12-11	CHROMOSOME_II	10872709	10872722	-1	GCGTAAATCGACAT	F59E10.2	cyn-4
12-11	CHROMOSOME_II	10872645	10872658	1	TCGTAAATCTACAC	F59E10.2	cyn-4
12-11	CHROMOSOME_II	10872645	10872658	1	TCGTAAATCTACAC	F59E10.3
12-11	CHROMOSOME_II	10872709	10872722	-1	GCGTAAATCGACAT	F59E10.3
12-11	CHROMOSOME_X	15849670	15849683	-1	TCGTAAATCGACAC	F59F4.4	acl-1
12-11	CHROMOSOME_II	5906385	5906398	1	CCGTAAATCGACAC	F59G1.8a
12-11	CHROMOSOME_IV	13247913	13247926	1	TCGTAAATCGACAC	JC8.7b
12-11	CHROMOSOME_IV	13247713	13247726	-1	TCGTAAATCGACAC	JC8.7b
12-11	CHROMOSOME_III	3425078	3425091	1	TCGTAAATCGACAC	K01A11.2
12-11	CHROMOSOME_IV	5947941	5947954	1	GTGTAAATCGACGC	K02B2.5	rps-25
12-11	CHROMOSOME_III	852532	852545	-1	CCGTAAATCGACAC	K02F3.10	moma-1
12-11	CHROMOSOME_II	6444133	6444146	-1	TTGTAAATCTACAC	K06A1.2
12-11	CHROMOSOME_IV	6095037	6095050	-1	CCGTAAATTTACAC	K08B4.1a	lag-1
[truncated: 2,205 more rows]
