# Supplementary material for: Regulatory elements of Caenorhabditis elegans ribosomal protein genes
Source: BMC Genomics. 2012 Aug 28;13:433. doi: 10.1186/1471-2164-13-433 (PMC3575287; doi:10.1186/1471-2164-13-433)
Supplement: Additional file 2 — DAVID analysis. GO term and biochemical pathway analysis of the genes associated with each motif. [file 1471-2164-13-433-S2.xlsx]

## Sheet: Additional file 2
Regulatory Elements of Caenorhabditis elegans Ribosomal Protein Genes: Additional file 2
Two sets of associated genes were obtained from each of the nine motifs:
genes either including or excluding genes from the input set of 84 cytoplasmic RPGs.
Gene category analysis program DAVID was run on all 18 groups of genes.
The top three over-represented gene categories and their respective Benjamini-corrected p-values are shown for each DAVID analysis.
Motif	Total Number of Genes Mapped by DAVID	Including or excluding RPGs	Gene Term Category	Significant Gene Terms	Number of Genes	Benjamini P-value
12-0	708	+	GOTERM_CC_FAT	Ribonucleoprotein Complex	49	2.5e-25
12-0	708	+	GOTERM_BP_FAT	Embryonic Development Ending in Birth or Egg Hatching	229	4.3e-24
12-0	708	+	GOTERM_CC_FAT	Ribosome	41	1.6e-22
12-5	729	+	GOTERM_CC_FAT	Ribosome	31	5.4e-14
12-5	729	+	GOTERM_CC_FAT	Ribonucleoprotein Complex	35	9e-14
12-5	729	+	GOTERM_CC_FAT	Intracellular non-membrane-bounded organelle	54	1.4e-12
12-11	363	+	GOTERM_CC_FAT	Ribonucleoprotein Complex	22	1.3e-09
12-11	363	+	GOTERM_CC_FAT	Ribosome	20	1.4e-09
12-11	363	+	SP_PIR_KEYWORDS	Ribosomal Protein	17	3.4e-09
12-18	386	+	KEGG_PATHWAY	Ribosome	25	3.4e-17
12-18	386	+	SP_PIR_KEYWORDS	Ribosomal Protein	23	2.3e-15
12-18	386	+	GOTERM_CC_FAT	Ribosome	26	6.6e-15
TGAATA	79	+	GOTERM_CC_FAT	Ribosome	15	4.2e-14
TGAATA	79	+	KEGG_PATHWAY	Ribosome	15	2.4e-13
TGAATA	79	+	SP_PIR_KEYWORDS	Ribosomal Protein	13	2.6e-13
A-rich	18169	+	SP_PIR_KEYWORDS	Alternative splicing	446	6.6e-13
A-rich	18169	+	UP_SEQ_FEATURE	Splice variant	446	1.7e-09
A-rich	18169	+	SP_PIR_KEYWORDS	Transmembrane	1080	1.1e-05
AT-rich	6814	+	SP_PIR_KEYWORDS	Alternative splicing	210	3.7e-05
AT-rich	6814	+	UP_SEQ_FEATURE	Splice variant	209	0.0021
Trans-splice	3155	+	SP_PIR_KEYWORDS	Ribosomal Protein	55	1.5e-16
Trans-splice	3155	+	GOTERM_CC_FAT	Ribosome	68	3.1e-14
Trans-splice	3155	+	SP_PIR_KEYWORDS	Ribonucleoprotein	58	3.6e-14
TTTAGG	1220	+	KEGG_PATHWAY	Ribosome	35	3.1e-16
TTTAGG	1220	+	GOTERM_CC_FAT	Ribosome	42	1.9e-13
TTTAGG	1220	+	GOTERM_MF_FAT	Structural contituent of ribosome	42	1.1e-12
12-0	673	-	GOTERM_BP_FAT	Embryonic Development Ending in Birth or Egg Hatching	199	4.9e-17
12-0	673	-	GOTERM_BP_FAT	Reproductive Developmental Process	73	3.7e-06
12-0	673	-	GOTERM_BP_FAT	Cell Cycle Process	38	5.5e-06
12-5	702	-	GOTERM_BP_FAT	Embryonic Development Ending in Birth or Egg Hatching	175	4e-07
12-5	702	-	GOTERM_BP_FAT	Cell Cycle Process	31	0.013
12-5	702	-	GOTERM_BP_FAT	Cell Cycle	32	0.02
12-11	346	-	No significant terms
12-18	363	-	No significant terms
TGAATA	64	-	No significant terms
A-rich	18091	-	UP_SEQ_FEATURE	Splice variant	439	4.8e-08
A-rich	18091	-	SP_PIR_KEYWORDS	Alternative splicing	439	3.7e-07
A-rich	18091	-	SP_PIR_KEYWORDS	Transmembrane	1088	0.00023
AT-rich	6770	-	SP_PIR_KEYWORDS	Alternative splicing	206	0.00016
AT-rich	6770	-	UP_SEQ_FEATURE	Splice variant	205	0.0011
AT-rich	6770	-	SP_PIR_KEYWORDS	Kinase	117	0.036
Trans-splice	3106	-	GOTERM_BP_FAT	Embryonic Development Ending in Birth or Egg Hatching	503	0.012
Trans-splice	3106	-	SP_PIR_KEYWORDS	Transit Peptide	30	0.014
Trans-splice	3106	-	SP_PIR_KEYWORDS	Alternative splicing	103	0.018
TTTAGG	1187	-	No significant terms
